# Supplementary material for: Palladium supported on polypyrrole/reduced graphene oxide nanoparticles for simultaneous biosensing application of ascorbic acid, dopamine, and uric acid
Source: Sci Rep. 2020 Feb 19;10:2946. doi: 10.1038/s41598-020-59935-y (PMC7031288; doi:10.1038/s41598-020-59935-y)
Supplement: Supplementary file 2 — Dataset 1. [file 41598_2020_59935_MOESM2_ESM.xlsx]

## Sheet: Sayfa1
310.264	3.04265	4.02192
314.638	3.0343	4.01514
319.01	3.03746	4.01774
323.379	3.0327	4.02204
327.745	3.03569	4.01606
332.109	3.03785	4.02041
336.47	3.03949	4.0121
340.828	3.03422	4.0176
345.184	3.04785	4.02047
349.537	3.03384	4.01592
353.888	3.03743	4.01582
358.236	3.03262	4.02287
362.581	3.02904	4.01949
366.924	3.03803	4.018
371.264	3.02701	4.01538
375.602	3.02486	4.01781
379.937	3.02102	4.01419
384.269	3.0201	4.01908
388.599	3.01212	4.01398
392.926	3.01508	4.01712
397.251	3.0239	4.01254
401.573	3.00883	4.01242
405.893	3.01567	4.01479
410.21	3.00634	4.01544
414.524	3.00888	4.01025
418.836	3.01149	4.01452
423.145	3.01449	4.01256
427.452	3.01499	4.0155
431.756	3.00554	4.01949
436.058	3.00107	4.01813
440.357	3.00225	4.00571
444.653	3.01681	4.01676
448.947	3.01039	4.01211
453.238	3.01634	4.01374
457.527	3.00988	4.01343
461.813	3.00431	4.01318
466.097	3.01355	4.01333
470.378	3.01558	4.01906
474.657	3.01288	4.01832
478.933	3.01461	4.01707
483.206	3.01233	4.01114
487.477	3.01794	4.01504
491.746	3.01216	4.012
496.011	3.0092	4.01526
500.275	3.00987	4.00949
504.536	3.00768	4.01041
508.794	3.01455	4.00689
513.05	3.01995	4.011
517.303	3.01691	4.00706
521.554	3.01978	4.01264
525.802	3.01885	4.01026
530.048	3.02412	4.01135
534.291	3.02471	4.01098
538.532	3.01505	4.01411
542.77	3.02374	4.00909
547.005	3.02023	4.01427
551.239	3.02707	4.01145
555.469	3.02858	4.01613
559.697	3.03601	4.01828
563.923	3.03276	4.01376
568.146	3.0341	4.01059
572.367	3.03832	4.01631
576.585	3.03705	4.0159
580.801	3.02739	4.01992
585.014	3.04257	4.02189
589.224	3.04991	4.02167
593.433	3.05839	4.02142
597.638	3.06442	4.02477
601.842	3.06817	4.02459
606.042	3.07703	4.0225
610.241	3.08437	4.02955
614.436	3.10863	4.03012
618.63	3.11402	4.02543
622.821	3.13221	4.02962
627.009	3.15448	4.02577
631.195	3.17773	4.03263
635.378	3.20097	4.02262
639.559	3.2032	4.02238
643.738	3.21717	4.02641
647.914	3.19058	4.02286
652.087	3.17518	4.01962
656.258	3.14585	4.01962
660.427	3.11715	4.01502
664.593	3.09639	4.01328
668.757	3.07288	4.01404
672.918	3.06304	4.01161
677.077	3.06034	4.01174
681.234	3.03198	4.00948
685.388	3.03797	4.00793
689.539	3.02754	4.00673
693.688	3.02091	4.00487
697.835	3.02424	4.00767
701.979	3.02284	4.00381
706.121	3.01322	4.00122
710.26	3.00942	3.99741
714.397	3.01148	3.999
718.532	3.01202	3.99773
722.664	3.01079	4.00169
726.793	3.00564	4.00231
730.921	2.99589	3.99981
735.045	2.99993	3.99778
739.168	3.00326	3.99837
743.288	3.00283	4.00196
747.405	3.00426	3.99808
751.52	2.99835	3.99862
755.633	2.99898	4.00482
759.744	2.99281	3.99716
763.851	2.99403	4.00376
767.957	2.99427	3.99969
772.06	2.9879	4.00292
776.161	2.99148	3.99901
780.259	2.98788	3.99947
784.355	2.98497	3.99725
788.448	2.99412	4.00064
792.54	2.9882	3.99926
796.628	2.99617	4.00161
800.715	2.9946	3.99776
804.799	2.99055	3.9996
808.88	2.98729	3.99822
812.959	2.99306	3.99812
817.036	2.98567	3.99574
821.11	2.98288	3.99793
825.183	2.98528	3.99737
829.252	2.98498	4.0002
833.319	2.99176	3.99598
837.384	3.00036	3.99858
841.447	2.98706	3.99488
845.507	2.98904	4.00325
849.565	2.97916	3.99416
853.62	2.98417	3.99646
857.673	2.99189	3.99706
861.724	2.98694	3.99908
865.772	2.98145	3.9962
869.818	2.98596	3.99522
873.862	2.98738	3.99585
877.903	2.99084	3.99777
881.942	2.98673	3.99575
885.979	2.98816	3.99967
890.013	2.98976	3.99513
894.045	2.99481	4.00387
898.074	2.98974	3.99524
902.102	2.97809	4.00265
906.126	2.98411	3.99892
910.149	2.98971	4.00767
914.169	2.98034	4.00255
918.187	2.97915	4.00535
922.203	2.98475	4.00152
926.216	2.98462	4.00621
930.227	2.98317	4.00523
934.235	2.98722	4.00962
938.241	2.98476	4.00496
942.245	2.99133	4.00728
946.247	2.98499	4.00683
950.246	2.98275	4.00649
954.243	2.99012	4.00883
958.237	2.99214	4.00925
962.23	2.98846	4.0081
966.219	2.99005	4.01169
970.207	2.98523	4.00758
974.192	2.98987	4.01378
978.175	2.98791	4.00895
982.156	2.98423	4.01425
986.135	2.99292	4.01503
990.111	2.99308	4.02017
994.084	2.98593	4.02028
998.056	2.99297	4.02147
1002.03	2.99296	4.01753
1005.99	2.98827	4.02182
1009.96	2.98682	4.01966
1013.92	2.99285	4.02368
1017.88	2.98803	4.02401
1021.84	2.9889	4.02184
1025.79	2.98927	4.02063
1029.75	2.99306	4.02897
1033.7	2.99212	4.0259
1037.64	2.99299	4.02707
1041.59	2.99589	4.02431
1045.54	2.99504	4.03205
1049.48	2.99891	4.02792
1053.42	2.98595	4.02972
1057.35	2.99767	4.03369
1061.29	3.00917	4.036
1065.22	3.00359	4.04056
1069.15	3.00084	4.04237
1073.08	3.00479	4.04203
1077.01	3.0085	4.04569
1080.93	3.00342	4.04329
1084.85	3.00911	4.0484
1088.77	3.01644	4.0464
1092.69	3.01668	4.05261
1096.6	3.01316	4.05178
1100.51	3.01286	4.0566
1104.42	3.01778	4.05427
1108.33	3.01435	4.05777
1112.24	3.01046	4.05897
1116.14	3.01703	4.06038
1120.04	3.00778	4.06349
1123.94	3.02177	4.06853
1127.84	3.01201	4.06423
1131.73	3.01546	4.07148
1135.62	3.01296	4.07043
1139.51	3.01295	4.07281
1143.4	3.0218	4.0685
1147.29	3.02166	4.0759
1151.17	3.01991	4.07235
1155.05	3.00939	4.07357
1158.93	3.01727	4.07468
1162.81	3.023	4.08117
1166.68	3.02649	4.08286
1170.55	3.01166	4.08375
1174.42	3.02287	4.08275
1178.29	3.01687	4.08495
1182.15	3.0204	4.08305
1186.02	3.02786	4.09597
1189.88	3.0197	4.09337
1193.74	3.02534	4.09339
1197.59	3.01837	4.09905
1201.45	3.02067	4.10338
1205.3	3.02235	4.10985
1209.15	3.03305	4.1168
1213	3.03291	4.11409
1216.84	3.03142	4.1241
1220.69	3.04411	4.12995
1224.53	3.03823	4.13501
1228.37	3.04159	4.13584
1232.2	3.05094	4.14902
1236.04	3.05038	4.15061
1239.87	3.05252	4.15515
1243.7	3.0482	4.16659
1247.53	3.05481	4.17432
1251.35	3.05556	4.18801
1255.18	3.06617	4.19871
1259	3.06954	4.1975
1262.82	3.07378	4.21843
1266.64	3.08968	4.22198
1270.45	3.09038	4.2355
1274.26	3.09817	4.24281
1278.07	3.10676	4.2642
1281.88	3.11367	4.26915
1285.69	3.12935	4.28326
1289.49	3.13203	4.30428
1293.29	3.15459	4.33164
1297.09	3.16462	4.34213
1300.89	3.17815	4.36627
1304.69	3.20754	4.3924
1308.48	3.22525	4.41642
1312.27	3.25338	4.45535
1316.06	3.28193	4.49413
1319.85	3.32799	4.53498
1323.63	3.34877	4.57458
1327.41	3.41104	4.62347
1331.19	3.44081	4.66807
1334.97	3.47063	4.70583
1338.75	3.50369	4.74453
1342.52	3.48287	4.74936
1346.29	3.48087	4.75047
1350.06	3.46293	4.73663
1353.83	3.43823	4.71828
1357.59	3.40513	4.68889
1361.36	3.35436	4.64818
1365.12	3.30839	4.60555
1368.88	3.28361	4.56206
1372.63	3.23929	4.5211
1376.39	3.21518	4.48728
1380.14	3.18292	4.44879
1383.89	3.174	4.41581
1387.64	3.16597	4.38818
1391.39	3.14587	4.3702
1395.13	3.14096	4.34067
1398.87	3.12111	4.32028
1402.61	3.11747	4.30418
1406.35	3.10985	4.28587
1410.08	3.11013	4.2654
1413.82	3.09779	4.2621
1417.55	3.089	4.2451
1421.28	3.10291	4.24203
1425	3.08884	4.23063
1428.73	3.08654	4.22349
1432.45	3.07779	4.21146
1436.17	3.08216	4.20819
1439.89	3.08464	4.201
1443.61	3.075	4.19891
1447.32	3.08013	4.18884
1451.03	3.07931	4.19255
1454.74	3.07224	4.1893
1458.45	3.06818	4.18682
1462.16	3.07149	4.17829
1465.86	3.07633	4.18098
1469.56	3.07188	4.17344
1473.26	3.07802	4.17475
1476.96	3.07416	4.17685
1480.66	3.07119	4.18175
1484.35	3.0705	4.17469
1488.04	3.08086	4.18352
1491.73	3.09008	4.18502
1495.42	3.08568	4.1884
1499.1	3.07924	4.1904
1502.78	3.08593	4.19533
1506.46	3.09229	4.2007
1510.14	3.10096	4.21155
1513.82	3.10883	4.21674
1517.49	3.10936	4.22235
1521.17	3.12407	4.2273
1524.84	3.13886	4.24825
1528.51	3.15319	4.25795
1532.17	3.16059	4.27175
1535.84	3.198	4.29275
1539.5	3.21967	4.31547
1543.16	3.26083	4.35114
1546.82	3.31145	4.39001
1550.47	3.37797	4.44366
1554.13	3.49208	4.50899
1557.78	3.60101	4.60812
1561.43	3.75749	4.71851
1565.08	3.88869	4.82559
1568.72	3.97513	4.93942
1572.37	3.9473	4.99604
1576.01	3.84129	4.99302
1579.65	3.70211	4.90355
1583.29	3.56049	4.81359
1586.92	3.46288	4.71744
1590.55	3.40176	4.64107
1594.19	3.33026	4.5657
1597.82	3.31556	4.53436
1601.44	3.30149	4.49505
1605.07	3.29126	4.4759
1608.69	3.27499	4.45403
1612.31	3.23881	4.41225
1615.93	3.1858	4.36263
1619.55	3.1505	4.31871
1623.16	3.11023	4.25442
1626.78	3.09211	4.21508
1630.39	3.07339	4.16648
1634	3.05797	4.14068
1637.61	3.05204	4.11286
1641.21	3.03835	4.09594
1644.81	3.03736	4.07925
1648.41	3.02253	4.07252
1652.01	3.01778	4.06274
1655.61	3.02502	4.06067
1659.21	3.02732	4.05777
1662.8	3.01443	4.05245
1666.39	3.0185	4.04813
1669.98	3.00979	4.04369
1673.57	3.01272	4.04617
1677.15	3.01502	4.04063
1680.73	3.01226	4.03564
1684.31	3.00709	4.03091
1687.89	3.01217	4.03227
1691.47	3.01367	4.03214
1695.05	3.01398	4.02706
1698.62	3.0108	4.0262
1702.19	3.00702	4.02233
1705.76	3.02274	4.03023
1709.32	3.02774	4.03003
1712.89	3.00598	4.02302
1716.45	2.99664	4.01996
1720.01	2.99219	4.01848
1723.57	3.00507	4.02058
1727.13	3.00012	4.01726
1730.68	3.00457	4.01622
1734.24	2.99716	4.01751
1737.79	3.00262	4.01364
1741.34	2.99201	4.0184
1744.89	3.00292	4.00904
1748.43	2.99551	4.01506
1751.97	2.99393	4.01043
1755.51	3.00006	4.01649
1759.05	2.99046	4.00892
1762.59	2.99036	4.00792
1766.13	3.00392	4.00784
1769.66	2.98335	4.00263
1773.19	2.99944	4.00418
1776.72	2.99824	4.00923
1780.25	2.99716	4.00362
1783.77	2.99617	4.00554
1787.3	2.99479	4.00497
1790.82	2.98962	4.00438
1794.34	2.99357	4.00298
1797.86	2.99202	4.00285
1801.37	2.99027	3.99936
1804.88	2.98991	4.00393
1808.4	2.98191	3.99837
1811.91	2.9913	4.00318
1815.41	2.99309	4.00245
1818.92	2.98847	4.00099
1822.42	2.98701	4.00111
1825.93	2.98171	4.00047
1829.43	2.99291	4.0015
1832.92	2.99267	4.00341
1836.42	2.98851	3.99962
1839.91	2.99925	4.00549
1843.41	2.99661	4.00053
1846.9	2.98882	4.00297
1850.39	2.99749	4.00321
1853.87	2.98869	3.99939
1857.36	2.98689	4.00172
1860.84	2.99206	4.00351
1864.32	2.99533	4.00167
1867.8	2.99129	3.99941
1871.28	2.99283	3.99859
1874.75	2.99137	4.00145
1878.22	2.99485	3.99968
1881.7	2.9928	4.00144
1885.16	2.99222	3.99728
1888.63	2.99245	4.00139
1892.1	2.98766	3.99702
1895.56	2.99515	3.99867
1899.02	2.98959	4.00326
1902.48	2.9813	4.0003
1905.94	2.99153	3.99995
1909.39	2.99475	4.00009
1912.85	2.98835	3.99856
1916.3	2.99833	4.00253
1919.75	2.98341	4.00062
1923.2	2.98389	4.00018
1926.65	2.9899	3.99766
1930.09	2.99392	4.00138
1933.53	2.9901	3.99701
1936.97	2.994	4.00084
1940.41	2.99127	4.00202
1943.85	2.98935	4.0026
1947.28	2.98637	4.00085
1950.72	2.99174	4.00223
1954.15	2.98876	3.99927
1957.58	2.98996	3.99935
1961	2.98989	3.99791
1964.43	2.98797	3.99955
1967.85	2.98756	3.99776
1971.27	2.99306	4.00102
1974.69	2.9892	3.99865
1978.11	2.99217	4.00406
1981.53	2.98332	3.99705
1984.94	2.99292	4.00498
1988.35	2.98441	3.99654
1991.76	2.99004	4.00043
1995.17	2.98891	3.99815
1998.58	2.97678	4.0003
2001.98	2.99051	3.99743
2005.39	2.9912	4.00053
2008.79	2.98974	3.99942
2012.19	2.9887	4.00134
2015.58	2.99205	4.00125
2018.98	2.99046	4.00119
2022.37	2.98549	3.99955
2025.76	2.99365	4.00139
2029.15	2.99223	4.00143
2032.54	2.99064	4.0045
2035.93	2.99361	4.00096
2039.31	2.99076	4.00081
2042.69	2.99444	4.00043
2046.07	2.99239	4.00284
2049.45	2.99405	4.00003
2052.83	2.99124	4.00153
2056.2	2.99163	3.99968
2059.58	2.99359	3.99855
2062.95	2.98546	3.99894
2066.32	2.98953	4.00076
2069.69	2.99144	3.99879
2073.05	2.99167	4.00292
2076.41	2.99012	3.99915
2079.78	2.98752	3.9997
2083.14	2.98711	4.00002
2086.5	2.994	4.0046
2089.85	2.98819	3.99364
2093.21	2.98854	4.00179
2096.56	2.99252	3.99818
2099.91	2.98912	4.00194
2103.26	2.98875	4.00155
2106.61	2.99244	3.99994
2109.95	2.99144	4.00331
2113.3	2.98458	4.00212
2116.64	2.98653	3.99731
2119.98	2.98975	4.00457
2123.32	2.98993	3.99907
2126.65	2.98307	3.99646
2129.99	2.99924	3.99771
2133.32	2.98854	3.99831
2136.65	2.99417	3.99972
2139.98	2.98321	3.99441
2143.31	2.99512	4.0006
2146.63	2.98665	3.99868
2149.95	2.98329	3.99474
2153.28	2.98963	3.99901
2156.6	2.99024	3.9985
2159.91	2.98303	3.99763
2163.23	2.9917	3.99685
2166.54	2.99099	3.99833
2169.86	2.99101	3.99454
2173.17	2.983	3.99369
2176.48	2.99348	3.99963
2179.78	2.99324	3.99655
2183.09	2.99544	3.99786
2186.39	2.98461	3.99911
2189.7	2.9907	3.99294
2193	2.99557	3.99709
2196.29	2.99482	3.99807
2199.59	2.98935	3.99974
2202.88	2.99037	3.99141
2206.18	2.98992	4.00022
2209.47	2.99301	3.99612
2212.76	2.98636	3.99791
2216.05	2.99468	3.99497
2219.33	2.98706	3.99529
2222.62	2.98542	3.99371
2225.9	2.98514	3.99804
2229.18	2.99646	3.99754
2232.46	2.98837	3.9955
2235.73	2.99243	3.99661
2239.01	2.99042	3.99763
2242.28	2.98604	3.99453
2245.55	2.98977	3.99739
2248.82	2.99214	3.9975
2252.09	2.98789	3.99727
2255.36	2.99259	3.99465
2258.62	2.99496	3.99899
2261.88	2.99113	3.996
2265.14	3.00043	3.99756
2268.4	2.98373	3.99472
2271.66	2.99442	3.99748
2274.92	2.99291	3.99431
2278.17	2.98811	3.99824
2281.42	2.99808	3.99454
2284.67	2.99062	3.99974
2287.92	2.99557	3.99329
2291.17	2.99655	3.99933
2294.41	2.99546	3.99578
2297.65	2.98446	3.99665
2300.9	2.99443	3.99407
2304.14	2.99478	3.99826
2307.37	2.99589	3.99514
2310.61	2.99526	3.99771
2313.84	2.99312	3.99644
2317.08	3.00094	3.99586
2320.31	3.00116	3.99613
2323.54	3.00075	4.00181
2326.76	3.0108	4.00621
2329.99	3.00697	4.00439
2333.21	2.99766	4.00051
2336.44	2.99632	4.00119
2339.66	2.99814	3.99825
2342.87	2.99558	3.99905
2346.09	2.99588	4.00191
2349.31	2.99931	4.00094
2352.52	2.99755	3.99765
2355.73	2.99883	3.99911
2358.94	3.00609	3.99725
2362.15	3.00028	4
2365.36	2.99877	4.00194
2368.56	3.00861	4.00294
2371.76	3.00533	4.00129
2374.97	2.99838	4.00373
2378.16	3.00328	3.99922
2381.36	3.00608	4.00414
2384.56	3.00676	4.00448
2387.75	3.00711	4.00501
2390.95	3.00488	4.00539
2394.14	3.00413	4.00651
2397.33	3.00608	4.00691
2400.51	3.00453	4.00796
2403.7	3.01365	4.00639
2406.88	3.00889	4.00623
2410.07	3.01046	4.0071
2413.25	3.01001	4.01263
2416.42	3.01702	4.01228
2419.6	3.01935	4.01631
2422.78	3.02063	4.013
2425.95	3.02004	4.0177
2429.12	3.02377	4.0173
2432.29	3.02778	4.01867
2435.46	3.02463	4.02114
2438.63	3.02776	4.02364
2441.79	3.02992	4.0193
2444.96	3.01929	4.02058
2448.12	3.01795	4.01703
2451.28	3.02028	4.01587
2454.44	3.02738	4.01986
2457.6	3.01637	4.01947
2460.75	3.02187	4.02072
2463.9	3.01567	4.01873
2467.06	3.03513	4.01815
2470.21	3.01923	4.0158
2473.35	3.00781	4.01339
2476.5	3.01398	4.01678
2479.64	3.02331	4.02112
2482.79	3.01766	4.01812
2485.93	3.01244	4.01854
2489.07	3.02363	4.02269
2492.21	3.01368	4.01702
2495.34	3.0155	4.01537
2498.48	3.01829	4.01849
2501.61	3.0194	4.01825
2504.74	3.02531	4.01543
2507.87	3.01009	4.02036
2511	3.0141	4.01598
2514.13	3.01065	4.01554
2517.25	3.02758	4.01722
2520.37	3.0202	4.01738
2523.5	3.01746	4.01335
2526.62	3.02287	4.02389
2529.73	3.01773	4.01635
2532.85	3.01698	4.01978
2535.96	3.0199	4.01523
2539.08	3.02455	4.02328
2542.19	3.03219	4.01847
2545.3	3.01996	4.02405
2548.41	3.02566	4.0229
