# Supplementary material for: Palladium supported on polypyrrole/reduced graphene oxide nanoparticles for simultaneous biosensing application of ascorbic acid, dopamine, and uric acid
Source: Sci Rep. 2020 Feb 19;10:2946. doi: 10.1038/s41598-020-59935-y (PMC7031288; doi:10.1038/s41598-020-59935-y)
Supplement: Supplementary file 3 — Dataset 2. [file 41598_2020_59935_MOESM3_ESM.xlsx]

## Sheet: Sayfa1
330	0
330.1	37.9098
330.2	6.00652
330.3	12.5668
330.4	40.6753
330.5	32.5931
330.6	14.3333
330.7	5.37272
330.8	20.6049
330.9	-46.9826
331	-69.8896
331.1	12.5206
331.2	-1.39978
331.3	71.2732
331.4	59.1615
331.5	-61.1555
331.6	-43.9087
331.7	-34.1122
331.8	-11.773
331.9	43.6485
332	32.1738
332.1	23.6062
332.2	43.1352
332.3	18.4496
332.4	35.411
332.5	92.9002
332.6	28.9335
332.7	-79.0863
332.8	-12.1274
332.9	81.4793
333	149.925
333.1	137.374
333.2	84.0536
333.3	98.3893
333.4	114.25
333.5	206.621
333.6	234.079
333.7	253.716
333.8	284.24
333.9	310.988
334	466.181
334.1	569.622
334.2	675.068
334.3	864.148
334.4	1007.24
334.5	1202.29
334.6	1438.79
334.7	1727.16
334.8	2054.2
334.9	2213.7
335	2418.61
335.1	2683.98
335.2	2738.3
335.3	2729.24
335.4	2766.12
335.5	2659.57
335.6	2555.75
335.7	2501.45
335.8	2325.85
335.9	2196.91
336	2134.4
336.1	1938.73
336.2	1730.44
336.3	1705.13
336.4	1605.56
336.5	1480.65
336.6	1566.26
336.7	1517.25
336.8	1301.21
336.9	1266.22
337	1337.47
337.1	1255.29
337.2	1131.46
337.3	1082.62
337.4	1070.9
337.5	1116.68
337.6	1065.25
337.7	1092.51
337.8	966.707
337.9	844.973
338	917.777
338.1	853.304
338.2	859.524
338.3	743.244
338.4	603.411
338.5	631.196
338.6	714.317
338.7	647.282
338.8	534.601
338.9	542.682
339	631.313
339.1	694.361
339.2	616.192
339.3	586.654
339.4	727.529
339.5	767.054
339.6	687.403
339.7	902.826
339.8	1117.64
339.9	1155.02
340	1373.84
340.1	1515.32
340.2	1630.99
340.3	1813.59
340.4	1870.05
340.5	1966.21
340.6	2074.16
340.7	2047.21
340.8	1991.63
340.9	1927.11
341	1914.9
341.1	1769.74
341.2	1505.34
341.3	1463.03
341.4	1397.13
341.5	1307.42
341.6	1349.04
341.7	1280.1
341.8	1113.75
341.9	1029.7
342	1009.27
342.1	983.78
342.2	885.4
342.3	887.551
342.4	925.393
342.5	890.46
342.6	945.899
342.7	845.623
342.8	710.686
342.9	714.354
343	793.017
343.1	845.313
343.2	813.486
343.3	783.314
343.4	822.454
343.5	710.272
343.6	646.727
343.7	735.935
343.8	685.341
343.9	534.18
344	427.649
344.1	481.135
344.2	566.669
344.3	532.972
344.4	478.982
344.5	489.894
344.6	350.644
344.7	283.812
344.8	333.07
344.9	319.707
345	272.521
345.1	256.153
345.2	251.083
345.3	220.376
345.4	185.934
345.5	208.513
345.6	226.753
345.7	149.505
345.8	112.491
345.9	108.347
346	223.537
346.1	204.758
346.2	113.691
346.3	155.34
346.4	208.217
346.5	166.488
346.6	98.9628
346.7	175.039
346.8	213.233
346.9	154.212
347	136.9
347.1	185.311
347.2	191.936
347.3	109.752
347.4	136.831
347.5	137.254
347.6	80.1809
347.7	31.6995
347.8	-48.7456
347.9	65.9733
348	101.469
348.1	25.1366
348.2	67.1187
348.3	156.622
348.4	166.325
348.5	76.6165
348.6	32.9287
348.7	7.68319
348.8	21.9736
348.9	73.4894
349	94.2405
349.1	42.4183
349.2	-46.8709
349.3	-28.4895
349.4	2.95058
349.5	45.7803
349.6	114.117
349.7	78.2035
349.8	-17.1225
349.9	-21.3596
350	0
