# Supplementary material for: Palladium supported on polypyrrole/reduced graphene oxide nanoparticles for simultaneous biosensing application of ascorbic acid, dopamine, and uric acid
Source: Sci Rep. 2020 Feb 19;10:2946. doi: 10.1038/s41598-020-59935-y (PMC7031288; doi:10.1038/s41598-020-59935-y)
Supplement: Supplementary file 4 — Dataset 3. [file 41598_2020_59935_MOESM4_ESM.xlsx]

## Sheet: Sayfa1
5.0025	48.8516	5.01563	-5.03583
5.02876	23.2537	5.04189	157.076
5.05502	-69.2443	5.06815	-34.8129
5.08128	108.198	5.09441	14.2985
5.10754	93.7898	5.12067	-94.5901
5.1338	90.8118	5.14693	15.5214
5.16006	-57.8762	5.17319	29.6328
5.18632	-38.3941	5.19945	-5.25573
5.21258	104.638	5.22571	-54.1443
5.23885	-76.8601	5.25198	63.9672
5.26511	9.02198	5.27824	-52.9214
5.29137	-4.82598	5.3045	-152.81
5.31763	-18.5939	5.33076	-46.6985
5.34389	-87.1319	5.35702	-43.5871
5.37015	-67.8099	5.38328	-54.4756
5.39641	6.58217	5.40954	-169.364
5.42267	-72.8658	5.4358	-41.2527
5.44893	-31.6837	5.46206	-90.1413
5.47519	-34.2417	5.48832	-112.03
5.50145	-101.94	5.51458	-66.9184
5.52771	92.9424	5.54084	-115.807
5.55397	-85.1556	5.5671	-53.6955
5.58023	-98.3236	5.59336	-29.5841
5.60649	-79.1615	5.61962	-93.4726
5.63275	-113.729	5.64588	-107.361
5.65901	-147.977	5.67214	-102.25
5.68527	-75.5054	5.6984	-86.1383
5.71154	-67.1134	5.72467	-137.027
5.7378	-80.1613	5.75093	-126.915
5.76406	-114.409	5.77719	-34.804
5.79032	-106.017	5.80345	-19.6925
5.81658	-171.475	5.82971	-81.5811
5.84284	-163.083	5.85597	-28.4697
5.8691	-91.4511	5.88223	-199.358
5.89536	-29.8091	5.90849	-26.2468
5.92162	-10.7071	5.93475	-116.135
5.94788	-119.025	5.96101	-75.0239
5.97414	-162.883	5.98727	-54.9124
6.0004	3.75904	6.01353	-45.801
6.02666	-62.2589	6.03979	-93.6896
6.05292	-64.4169	6.06605	-127.578
6.07918	-56.0249	6.09231	-83.4667
6.10544	-79.1628	6.11857	15.6448
6.1317	-91.6908	6.14483	-240.244
6.15796	-155.889	6.1711	-104.132
6.18423	-11.9067	6.19736	-40.0209
6.21049	-128.795	6.22362	-182.909
6.23675	-37.2026	6.24988	-171.798
6.26301	-18.3206	6.27614	-92.6866
6.28927	21.6614	6.3024	-89.5751
6.31553	-115.827	6.32866	-149.464
6.34179	-3.63448	6.35492	-134.352
6.36805	-78.4424	6.38118	-33.2408
6.39431	-59.7204	6.40744	-115.129
6.42057	11.0716	6.4337	-76.0179
6.44683	72.0137	6.45996	-85.9065
6.47309	-96.2243	6.48622	-116.795
6.49935	-98.0422	6.51248	-155.684
6.52561	-48.6902	6.53874	-105.572
6.55187	-71.0482	6.565	-129.461
6.57813	40.5439	6.59126	-27.3493
6.60439	-33.7841	6.61752	-181.238
6.63066	-56.0821	6.64379	-217.126
6.65692	24.2	6.67005	-63.0149
6.68318	-100.138	6.69631	-126.903
6.70944	-131.906	6.72257	-127.792
6.7357	-2.07391	6.74883	-191.681
6.76196	-95.0819	6.77509	-106.569
6.78822	76.5102	6.80135	-73.4577
6.81448	-37.9778	6.82761	-77.3463
6.84074	11.0542	6.85387	-90.2348
6.867	19.4463	6.88013	-116.123
6.89326	27.8383	6.90639	-63.0119
6.91952	36.2304	6.93265	-85.9005
6.94578	-86.2876	6.95891	-144.789
6.97204	-17.8956	6.98517	-93.6776
6.9983	0.56646	7.01143	-123.566
7.02456	-1.32991	7.03769	-28.4547
7.05082	-26.7388	7.06395	-67.3433
7.07708	-32.0477	7.09021	-109.232
7.10335	-17.3767	7.11648	-127.12
7.12961	27.4644	7.14274	-90.009
7.15587	-27.9745	7.169	-158.898
7.18213	-53.0834	7.19526	-114.786
7.20839	-18.6123	7.22152	-133.675
7.23465	6.0288	7.24778	6.43682
7.26091	-29.1301	7.27404	-93.4517
7.28717	106.201	7.3003	-82.3403
7.31343	100.712	7.32656	-116.229
7.33969	-54.6069	7.35282	-89.1174
7.36595	29.4342	7.37908	-232.006
7.39221	-74.6747	7.40534	-128.895
7.41847	-40.5636	7.4316	-27.7831
7.44473	53.4875	7.45786	-114.672
7.47099	-31.2014	7.48412	-49.5602
7.49725	-46.1603	7.51038	-68.4488
7.52351	37.5608	7.53664	10.6627
7.54977	-66.1081	7.56291	-130.226
7.57604	-12.4771	7.58917	-102.114
7.6023	-37.226	7.61543	-39.003
7.62856	-71.5049	7.64169	-74.8915
7.65482	-47.3838	7.66795	-96.7801
7.68108	-119.983	7.69421	-57.6687
7.70734	-28.2716	7.72047	-130.557
7.7336	65.0595	7.74673	-70.4458
7.75986	-77.1094	7.77299	50.6657
7.78612	-91.6683	7.79925	-25.2229
7.81238	-67.7472	7.82551	-60.1114
7.83864	-34.0562	7.85177	0
7.8649	39.0149	7.87803	-40.8886
7.89116	-24.694	7.90429	-114.777
7.91742	-96.9729	7.93055	-8.66567
7.94368	4.1082	7.95681	-119.554
7.96994	-30.0107	7.98307	-159.443
7.9962	-15.6596	8.00933	-53.3313
8.02246	-39.9285	8.0356	35.7801
8.04873	-25.6175	8.06186	-204.108
8.07499	-49.7664	8.08812	9.00299
8.10125	-102.205	8.11438	-58.8856
8.12751	-97.5242	8.14064	53.2259
8.15377	12.4269	8.1669	-41.6627
8.18003	-78.692	8.19316	-3.55124
8.20629	-83.4809	8.21942	-68.4398
8.23255	-40.7998	8.24568	-113.328
8.25881	-55.1587	8.27194	-6.21691
8.28507	-12.3177	8.2982	-29.1055
8.31133	-158.357	8.32446	-126.994
8.33759	-60.0755	8.35072	23.1174
8.36385	-26.9244	8.37698	-20.7711
8.39011	-97.7633	8.40324	20.3403
8.41637	-27.0722	8.4295	-132.548
8.44263	-41.3511	8.45576	7.56318
8.46889	-55.55	8.48202	-111.325
8.49516	-13.0289	8.50829	-6.21393
8.52142	-83.7078	8.53455	-34.1025
8.54768	-22.6268	8.56081	-58.991
8.57394	-92.9857	8.58707	14.1204
8.6002	-88.3046	8.61333	8.23184
8.62646	-27.4635	8.63959	-46.6567
8.65272	-50.9524	8.66585	-36.5453
8.67898	-36.9013	8.69211	76.5662
8.70524	5.45977	8.71837	-43.3224
8.7315	-83.4591	8.74463	125.789
8.75776	-22.858	8.77089	3.9005
8.78402	19.503	8.79715	-56.9881
8.81028	-4.10587	8.82341	31.1234
8.83654	0.57521	8.84967	-84.7652
8.8628	-87.7437	8.87593	-14.6537
8.88906	-36.8126	8.90219	-26.5423
8.91532	-41.4215	8.92845	30.5692
8.94158	0.53957	8.95472	77.6806
8.96785	-78.2093	8.98098	131.792
8.99411	-45.8982	9.00724	-49.0965
9.02037	-50.4472	9.0335	-93.9851
9.04663	-45.7661	9.05976	-33.8213
9.07289	-77.805	9.08602	51.061
9.09915	-63.9739	9.11228	2.94336
9.12541	-31.7228	9.13854	-51.1743
9.15167	-72.8917	9.1648	-42.292
9.17793	-86.4106	9.19106	-9.40968
9.20419	38.0005	9.21732	-56.5274
9.23045	-40.5684	9.24358	-78.645
9.25671	-90.4874	9.26984	-32.7627
9.28297	-67.6863	9.2961	15.3747
9.30923	-35.6752	9.32236	50.7255
9.33549	-67.3941	9.34862	-31.9237
9.36175	66.087	9.37488	-9.57291
9.38801	15.0881	9.40114	-115.222
9.41427	-62.4008	9.42741	-67.8713
9.44054	-57.7197	9.45367	-88.5205
9.4668	66.1713	9.47993	-44.1698
9.49306	15.4124	9.50619	-77.819
9.51932	-43.6765	9.53245	-91.4682
9.54558	-38.9954	9.55871	-157.117
9.57184	11.1357	9.58497	-33.7666
9.5981	34.1368	9.61123	-88.4158
9.62436	-42.9921	9.63749	-92.065
9.65062	-56.271	9.66375	-51.7142
9.67688	-24.6199	9.69001	47.6366
9.70314	-73.6989	9.71627	-5.01262
9.7294	-77.9078	9.74253	74.3382
9.75566	-99.7767	9.76879	-56.311
9.78192	-95.0956	9.79505	42.0398
9.80818	-28.1845	9.82131	-29.6094
9.83444	-23.5034	9.84757	-67.2587
9.8607	-81.0523	9.87383	-4.90787
9.88697	-40.9312	9.9001	-31.5571
9.91323	-45.1401	9.92636	4.79372
9.93949	-31.5691	9.95262	-6.85549
9.96575	-88.698	9.97888	28.4953
9.99201	13.5531	10.0051	44.8461
10.0183	-52.9658	10.0314	-8.80311
10.0445	-83.5897	10.0577	40.5477
10.0708	-44.1398	10.0839	-22.1015
10.097	-39.8099	10.1102	87.2493
10.1233	26.75	10.1364	65.6
10.1496	-22.32	10.1627	-51.0491
10.1758	-70.6701	10.189	-3.69836
10.2021	-48.8602	10.2152	-107.348
10.2284	-18.1603	10.2415	-77.9968
10.2546	-57.6803	10.2677	16.354
10.2809	-79.4204	10.294	41.7048
10.3071	3.65953	10.3203	38.0556
10.3334	-0.84054	10.3465	50.4064
10.3597	-22.8806	10.3728	-65.2428
10.3859	-87.9907	10.3991	-19.892
10.4122	-134.901	10.4253	-37.5412
10.4384	7.66917	10.4516	-100.19
10.4647	3.2091	10.4778	-49.8396
10.491	-79.261	10.5041	-56.4889
10.5172	-83.5011	10.5304	9.86194
10.5435	7.42888	10.5566	37.2127
10.5697	-117.391	10.5829	61.5635
10.596	7.33874	10.6091	-116.086
10.6223	-49.0213	10.6354	-35.7349
10.6485	-27.4514	10.6616	-125.384
10.6748	-83.1115	10.6879	28.9667
10.701	-95.7416	10.7142	-5.68252
10.7273	-23.0916	10.7404	-20.3317
10.7536	-1.4817	10.7667	-105.981
10.7798	37.6482	10.7929	-79.6301
10.8061	-69.9518	10.8192	-14.2794
10.8323	-31.5419	10.8455	33.0714
10.8586	-27.212	10.8717	-54.5778
10.8849	20.1679	10.898	21.773
10.9111	-27.1021	10.9243	-46.8762
10.9374	-73.6522	10.9505	-34.5254
10.9636	-86.1223	10.9768	-21.1746
10.9899	3.00765	11.003	-29.8238
11.0162	-60.6624	11.0293	3.52698
11.0424	-30.9825	11.0556	-39.1222
11.0687	-110.453	11.0818	17.2286
11.095	-64.4726	11.1081	34.5794
11.1212	-101.793	11.1343	80.9301
11.1475	-5.17278	11.1606	-10.7191
11.1737	-76.5328	11.1869	-1.36826
11.2	-21.9229	11.2131	-9.01747
11.2263	-0.673	11.2394	111.333
11.2525	-96.6631	11.2656	16.6841
11.2788	7.98686	11.2919	24.0349
11.305	-13.0332	11.3182	-104.614
11.3313	-58.8633	11.3444	-38.2635
11.3576	12.5066	11.3707	39.0873
11.3838	42.3066	11.397	58.4381
11.4101	-37.5635	11.4232	-7.21114
11.4363	-58.1036	11.4495	-16.8603
11.4626	-12.2236	11.4757	-100.51
11.4889	-57.6937	11.502	17.8412
11.5151	-3.56379	11.5282	-4.80797
11.5414	-7.58386	11.5545	2.54282
11.5676	-77.5039	11.5808	-46.1064
11.5939	-105.654	11.607	-47.7556
11.6202	-11.2341	11.6333	60.5952
11.6464	51.6859	11.6595	-80.054
11.6727	-10.8642	11.6858	12.2968
11.6989	-72.1343	11.7121	19.6476
11.7252	-51.5244	11.7383	112.998
11.7515	-47.1944	11.7646	-0.65084
11.7777	-42.8645	11.7909	-33.3
11.804	-103.175	11.8171	26.4453
11.8302	-58.5947	11.8434	-2.69784
11.8565	-86.5047	11.8696	25.159
11.8828	-58.0248	11.8959	74.0158
11.909	11.5851	11.9222	-44.1273
11.9353	-97.4849	11.9484	-106.27
11.9616	-4.38502	11.9747	-49.4136
11.9878	-0.05509	12.0009	-97.5568
12.0141	-52.4952	12.0272	41.3
12.0403	16.7948	12.0535	-27.8431
12.0666	-11.5153	12.0797	170.014
12.0929	-111.055	12.106	0.87055
12.1191	-43.2054	12.1322	27.7274
12.1454	50.5545	12.1585	-7.41578
12.1716	-34.5456	12.1848	-30.5589
12.1979	-30.2157	12.211	24.2979
12.2242	-1.73574	12.2373	76.1547
12.2504	-45.5258	12.2636	46.0116
12.2767	-64.9859	12.2898	-64.1316
12.3029	-5.83024	12.3161	-16.2748
12.3292	-18.7123	12.3423	-15.4179
12.3555	-55.3043	12.3686	52.4389
12.3817	-60.0363	12.3948	-15.7042
12.408	-41.0783	12.4211	38.1526
12.4342	-22.0404	12.4474	-15.9906
12.4605	-26.8324	12.4736	-21.1337
12.4868	-78.7644	12.4999	-33.2769
12.513	-75.6064	12.5261	-48.42
12.5393	-56.8085	12.5524	37.4368
12.5655	-69.2905	12.5787	-4.70636
12.5918	-18.9725	12.6049	-37.8495
12.6181	-55.1645	12.6312	-76.9927
12.6443	-52.0066	12.6575	40.8642
12.6706	-56.6586	12.6837	21.721
12.6968	-37.8606	12.71	-55.4222
12.7231	12.6974	12.7362	56.4347
12.7494	-116.575	12.7625	-0.70849
12.7756	19.0133	12.7888	37.1484
12.8019	6.29129	12.815	21.0052
12.8282	-84.1507	12.8413	-57.138
12.8544	-88.6628	12.8675	6.71886
12.8807	-70.1448	12.8938	34.5757
12.9069	-43.7968	12.9201	-3.56746
12.9332	-63.8288	12.9463	115.289
12.9595	-76.0309	12.9726	-2.85378
12.9857	-103.353	12.9988	-10.9969
13.012	-31.1649	13.0251	2.8599
13.0382	-20.2369	13.0514	-26.2833
13.0645	-40.3289	13.0776	-48.4264
13.0907	41.029	13.1039	88.4304
13.117	-49.413	13.1301	-109.713
13.1433	-23.125	13.1564	15.1441
13.1695	-58.4171	13.1827	-2.99907
13.1958	-93.2091	13.2089	53.8578
13.2221	-29.0911	13.2352	-21.2854
13.2483	-48.9431	13.2614	8.57144
13.2746	-45.7852	13.2877	-32.5717
13.3008	34.7728	13.314	-56.7149
13.3271	-39.4692	13.3402	105.142
13.3534	-96.7912	13.3665	-39.0012
13.3796	-101.103	13.3927	74.8556
13.4059	-67.9453	13.419	-77.2875
13.4321	-49.6673	13.4453	46.5693
13.4584	-61.6293	13.4715	83.4262
13.4847	-58.4713	13.4978	59.283
13.5109	-24.9934	13.5241	-21.8602
13.5372	-97.0354	13.5503	-50.0033
13.5634	-78.9974	13.5766	43.8535
13.5897	-68.3694	13.6028	0.71034
13.616	-35.1315	13.6291	50.5672
13.6422	-84.4035	13.6554	-18.576
13.6685	9.23449	13.6816	18.2809
13.6948	-63.2075	13.7079	77.1377
13.721	-97.0996	13.7341	82.9945
13.7473	-71.7716	13.7604	0.85138
13.7735	6.58639	13.7867	39.7082
13.7998	-65.4556	13.8129	-41.435
13.8261	-9.86766	13.8392	24.4219
13.8523	-81.3097	13.8654	78.2787
13.8786	-18.6317	13.8917	59.1356
13.9048	-7.94373	13.918	37.9924
13.9311	-79.1858	13.9442	37.8492
13.9573	-46.5078	13.9705	-69.2939
13.9836	-28.4698	13.9967	-35.4371
14.0099	-106.162	14.023	65.4198
14.0361	-7.19386	14.0493	49.2766
14.0624	-4.03588	14.0755	-34.8666
14.0887	-8.36791	14.1018	25.9903
14.1149	-115.16	14.128	-17.1529
14.1412	-46.572	14.1543	73.704
14.1674	16.106	14.1806	-7.43921
14.1937	-69.536	14.2068	-43.5824
14.22	-66.378	14.2331	35.2745
14.2462	-84.9701	14.2593	33.1313
14.2725	-30.7821	14.2856	36.9881
14.2987	-20.2541	14.3119	36.845
14.325	-104.216	14.3381	61.7018
14.3513	-21.3082	14.3644	30.5587
14.3775	-10.7802	14.3907	14.4155
14.4038	7.1778	14.4169	110.272
14.43	-134.064	14.4432	7.12918
14.4563	-59.7062	14.4694	-98.014
14.4826	-20.1983	14.4957	-9.15714
14.5088	-9.7103	14.522	-32.3003
14.5351	-6.55232	14.5482	-84.4435
14.5613	-25.3243	14.5745	3.41337
14.5876	-36.6864	14.6007	7.27021
14.6139	-19.0084	14.627	89.127
14.6401	-87.6504	14.6533	-49.0161
14.6664	-56.0124	14.6795	-45.1593
14.6927	-81.3345	14.7058	28.6976
14.7189	8.22351	14.732	-22.4456
14.7452	-60.8185	14.7583	-8.58876
14.7714	43.9795	14.7846	39.2681
14.7977	3.09743	14.8108	15.1249
14.8239	-8.26459	14.8371	-38.0182
14.8502	-33.9066	14.8633	27.8386
14.8765	-1.94864	14.8896	5.69543
14.9027	-56.0707	14.9159	56.5523
14.929	-52.9127	14.9421	8.40911
14.9552	-6.91471	14.9684	16.266
14.9815	-10.9467	14.9946	-98.8772
15.0078	-36.3488	15.0209	-25.0204
15.034	-47.3508	15.0472	24.8365
15.0603	-58.2728	15.0734	-37.5082
15.0866	-19.93	15.0997	126.791
15.1128	9.85766	15.1259	90.0901
15.1391	25.4454	15.1522	-18.6108
15.1653	26.593	15.1785	4.68838
15.1916	-43.6593	15.2047	21.9875
15.2179	43.4084	15.231	-24.7133
15.2441	59.1561	15.2573	-20.4142
15.2704	-33.1662	15.2835	78.885
15.2966	-24.9485	15.3098	57.1841
15.3229	55.2892	15.336	10.4832
15.3492	-43.8031	15.3623	-1.21761
15.3754	14.1446	15.3886	-5.91847
15.4017	51.4423	15.4148	-44.6193
15.4279	30.84	15.4411	50.6798
15.4542	61.0277	15.4673	12.979
15.4805	25.9253	15.4936	-110.722
15.5067	-50.917	15.5199	-63.4228
15.533	-49.7693	15.5461	-37.1236
15.5593	-83.2716	15.5724	-0.82447
15.5855	-33.4739	15.5986	0.47468
15.6118	46.1038	15.6249	60.7738
15.638	-24.1485	15.6512	73.073
15.6643	-8.88082	15.6774	134.372
15.6905	27.9169	15.7037	-26.3287
15.7168	7.61457	15.7299	18.8358
15.7431	8.76226	15.7562	114.151
15.7693	2.79995	15.7825	33.4669
15.7956	-31.3024	15.8087	-37.2175
15.8218	5.09533	15.835	-99.902
15.8481	-63.757	15.8612	60.4136
15.8744	-34.8493	15.8875	-6.27087
15.9006	-82.0716	15.9138	-79.9553
15.9269	-4.4739	15.94	-26.6398
15.9532	17.9438	15.9663	-73.3242
15.9794	47.7315	15.9925	36.9913
16.0057	13.1292	16.0188	-28.6931
16.0319	-6.93313	16.0451	-72.3776
16.0582	-12.8154	16.0713	-8.06201
16.0845	9.48225	16.0976	-104.746
16.1107	-10.5201	16.1239	-3.4309
16.137	4.70763	16.1501	48.8847
16.1632	55.7653	16.1764	-66.7998
16.1895	-7.07698	16.2026	33.5157
16.2158	29.4207	16.2289	41.8313
16.242	-80.7916	16.2552	-40.8531
16.2683	-10.6439	16.2814	51.4624
16.2945	-64.8562	16.3077	-12.222
16.3208	-63.7085	16.3339	31.0935
16.3471	-62.5608	16.3602	-8.59093
16.3733	-20.0131	16.3864	-13.2754
16.3996	-46.5455	16.4127	-24.9598
16.4259	-3.75776	16.439	-70.6443
16.4521	-57.9701	16.4652	-63.3287
16.4784	-29.3024	16.4915	-23.0132
16.5046	-7.30468	16.5178	17.3024
16.5309	-33.917	16.544	113.618
16.5572	-46.5293	16.5703	2.93348
16.5834	-17.7816	16.5965	60.249
16.6097	-64.7239	16.6228	7.56459
16.6359	-8.53622	16.6491	61.8801
16.6622	13.5815	16.6753	19.1957
16.6884	-20.1208	16.7016	-20.4888
16.7147	-60.1332	16.7278	7.8268
16.741	-65.7755	16.7541	-28.8576
16.7672	-9.74777	16.7804	77.4579
16.7935	-22.4401	16.8066	2.77345
16.8197	13.4576	16.8329	-38.911
16.846	14.6053	16.8591	2.40456
16.8723	-39.607	16.8854	35.7201
16.8985	-10.9393	16.9117	-22.9643
16.9248	-16.7016	16.9379	-89.6488
16.9511	40.2861	16.9642	44.6668
16.9773	34.3838	16.9904	-35.0177
17.0036	-13.2585	17.0167	0.29787
17.0298	22.6392	17.043	19.6134
17.0561	44.8768	17.0692	80.929
17.0824	4.02453	17.0955	-34.7555
17.1086	-15.5578	17.1217	-47.4399
17.1349	-34.9601	17.148	79.8756
17.1611	56.5376	17.1743	1.19118
17.1874	-32.6647	17.2005	67.5067
17.2137	-65.367	17.2268	19.8223
17.2399	81.3107	17.2531	111.138
17.2662	-29.2216	17.2793	25.4534
17.2924	76.4761	17.3056	31.7689
17.3187	0.51376	17.3318	22.0845
17.345	57.5014	17.3581	-52.5999
17.3712	16.6491	17.3844	107.716
17.3975	-23.4832	17.4106	-85.9689
17.4237	5.10453	17.4369	-0.6533
17.45	13.1622	17.4631	23.6623
17.4763	49.1599	17.4894	-128.022
17.5025	15.4576	17.5157	-8.70664
17.5288	-10.9147	17.5419	-17.3911
17.5551	31.633	17.5682	89.9245
17.5813	18.9007	17.5944	28.24
17.6076	-7.47163	17.6207	-34.4444
17.6338	-19.9639	17.647	39.8711
17.6601	-25.6062	17.6732	10.1867
17.6864	-10.8586	17.6995	-6.49777
17.7126	45.4891	17.7257	-97.1822
17.7389	5.11683	17.752	39.1333
17.7651	-34.5355	17.7783	47.4489
17.7914	-6.26779	17.8045	96.7644
17.8177	-32.2401	17.8308	-1.92001
17.8439	-17.5724	17.8571	60.3955
17.8702	10.8553	17.8833	37.7111
17.8964	53.523	17.9096	40.0266
17.9227	47.7007	17.9358	77.3422
17.949	-53.3016	17.9621	67.6577
17.9752	1.76605	17.9884	13.9733
18.0015	16.5937	18.0146	82.2888
18.0277	38.4114	18.0409	3.6044
18.054	12.0391	18.0671	-40.08
18.0803	26.9068	18.0934	51.2355
18.1065	41.8545	18.1197	41.5511
18.1328	-51.9178	18.1459	15.8666
18.159	2.98989	18.1722	44.1822
18.1853	24.6276	18.1984	9.49772
18.2116	5.28528	18.2247	8.81327
18.2378	40.683	18.251	122.129
18.2641	34.9407	18.2772	21.8161
18.2904	36.0883	18.3035	68.363
18.3166	16.686	18.3297	-38.0902
18.3429	-95.2163	18.356	29.4566
18.3691	39.5314	18.3823	63.0034
18.3954	33.8091	18.4085	75.5502
18.4216	21.2768	18.4348	35.0971
18.4479	8.8245	18.461	-1.35611
18.4742	51.0122	18.4873	-38.8093
18.5004	59.0699	18.5136	0.73753
18.5267	74.0976	18.5398	18.2843
18.5529	68.2953	18.5661	25.8312
18.5792	7.79296	18.5923	106.378
18.6055	15.7106	18.6186	-44.0752
18.6317	37.2883	18.6449	-34.5284
18.658	45.286	18.6711	6.01846
18.6842	39.5837	18.6974	-3.43472
18.7105	-20.0186	18.7236	17.1121
18.7368	-5.51089	18.7499	-78.3411
18.763	63.6368	18.7762	23.2057
18.7893	30.5345	18.8024	116.753
18.8156	107.692	18.8287	80.2994
18.8418	5.78988	18.8549	117.846
18.8681	54.4676	18.8812	59.393
18.8943	111.135	18.9075	60.9398
18.9206	147.633	18.9337	78.4867
18.9469	71.6706	18.96	10.0335
18.9731	86.6583	18.9862	7.58032
18.9994	73.966	19.0125	88.1271
19.0256	88.9537	19.0388	110.674
19.0519	55.6514	19.065	53.2208
19.0782	63.6491	19.0913	125.768
19.1044	106.317	19.1176	60.3144
19.1307	38.6645	19.1438	70.8612
19.1569	67.0922	19.1701	8.40807
19.1832	88.9099	19.1963	65.9549
19.2095	28.5876	19.2226	113.502
19.2357	91.2053	19.2489	-45.9515
19.262	78.5529	19.2751	40.5954
19.2883	52.3406	19.3014	-49.8578
19.3145	164.848	19.3276	14.689
19.3408	81.996	19.3539	115.236
19.367	55.7837	19.3802	127.783
19.3933	77.4214	19.4064	82.3295
19.4196	92.3291	19.4327	83.8763
19.4458	86.5868	19.4589	200.423
19.4721	94.6245	19.4852	4.96993
19.4983	41.2122	19.5115	-18.4833
19.5246	103.83	19.5377	57.0636
19.5509	84.3076	19.564	37.6104
19.5771	85.4553	19.5902	102.157
19.6034	114.203	19.6165	112.704
19.6296	40.2206	19.6428	81.2509
19.6559	48.0983	19.669	93.7977
19.6822	103.806	19.6953	54.3445
19.7084	50.3937	19.7216	124.891
19.7347	140.851	19.7478	36.4381
19.7609	121.089	19.7741	-54.015
19.7872	122.237	19.8003	16.5318
19.8135	144.294	19.8266	82.0786
19.8397	69.6522	19.8529	55.6254
19.866	125.68	19.8791	-43.8278
19.8922	161.778	19.9054	23.7191
19.9185	100.375	19.9316	68.2659
19.9448	129.123	19.9579	79.8127
19.971	123.341	19.9841	-31.6405
19.9973	110.688	20.0104	-49.0936
20.0235	132.566	20.0367	109.453
20.0498	106.114	20.0629	38
20.0761	212.411	20.0892	47.5468
20.1023	20.9191	20.1155	212.094
20.1286	62.0268	20.1417	46.6405
20.1548	103.854	20.168	87.1873
20.1811	84.5721	20.1942	18.7341
20.2074	106.15	20.2205	156.281
20.2336	162.658	20.2468	52.8278
20.2599	149.845	20.273	109.375
20.2861	109.593	20.2993	43.9214
20.3124	83.5406	20.3255	111.468
20.3387	132.498	20.3518	97.015
20.3649	79.086	20.3781	87.5619
20.3912	141.704	20.4043	-83.8913
20.4174	213.051	20.4306	87.6555
20.4437	102.839	20.4568	19.2023
20.47	187.027	20.4831	-2.25086
20.4962	174.134	20.5094	19.296
20.5225	196.372	20.5356	16.8428
20.5487	190.47	20.5619	-44.6104
20.575	142.828	20.5881	-0.06357
20.6013	109.725	20.6144	48.4832
20.6275	138.233	20.6407	-28.9699
20.6538	146.271	20.6669	-104.423
20.6801	161.258	20.6932	-20.8763
20.7063	183.316	20.7194	165.671
20.7326	115.464	20.7457	153.217
20.7588	206.701	20.772	52.9107
20.7851	131.399	20.7982	-46.3506
20.8114	153.157	20.8245	74.3881
20.8376	217.214	20.8508	12.1269
20.8639	148.562	20.877	93.8656
20.8901	177.39	20.9033	58.6043
20.9164	234.858	20.9295	56.343
20.9427	228.895	20.9558	28.0818
20.9689	251.433	20.9821	45.8205
20.9952	175.031	21.0083	-40.4408
21.0214	169.248	21.0346	-20.7021
21.0477	254.876	21.0608	-2.96335
21.074	123.594	21.0871	-50.2246
21.1002	242.891	21.1134	33.5141
21.1265	160.039	21.1396	47.2528
21.1528	238.077	21.1659	82.9915
21.179	155.464	21.1921	29.7303
21.2053	170.372	21.2184	92.469
21.2315	206.27	21.2447	-6.79229
21.2578	200.428	21.2709	43.9464
21.2841	194.605	21.2972	68.6852
21.3103	230.803	21.3234	137.424
21.3366	203.871	21.3497	114.163
21.3628	233.098	21.376	126.901
21.3891	248.406	21.4022	214.229
21.4154	207.314	21.4285	66.6133
21.4416	236.541	21.4547	128.998
21.4679	273.239	21.481	159.382
21.4941	196.837	21.5073	73.767
21.5204	247.054	21.5335	69.1516
21.5467	269.532	21.5598	-23.4638
21.5729	263.55	21.5861	-3.07919
21.5992	286.148	21.6123	110.305
21.6254	223.485	21.6386	68.69
21.6517	317.323	21.6648	88.0746
21.678	218.791	21.6911	17.4592
21.7042	319.618	21.7173	62.8437
21.7305	263.326	21.7436	101.228
21.7567	293.034	21.7699	106.613
21.783	237.381	21.7961	129.997
21.8093	266.769	21.8224	196.382
21.8355	282.157	21.8486	182.767
21.8618	269.064	21.8749	139.151
21.888	305.962	21.9012	149.536
21.9143	285.6	21.9274	172.92
21.9406	301.067	21.9537	130.305
21.9668	345.655	21.98	-9.31042
21.9931	289.043	22.0062	-5.92584
22.0193	318.911	22.0325	138.459
22.0456	341.808	22.0587	100.843
22.0719	264.086	22.085	72.2279
22.0981	358.704	22.1113	61.6125
22.1244	367.181	22.1375	61.9971
22.1506	353.689	22.1638	52.3817
22.1769	318.587	22.19	46.7662
22.2032	298.224	22.2163	97.1508
22.2294	379.122	22.2426	81.5354
22.2557	358.28	22.2688	97.92
22.2819	280.337	22.2951	-77.6954
22.3082	367.885	22.3213	53.6892
22.3345	361.723	22.3476	-3.92624
22.3607	341.061	22.3739	129.458
22.387	386.008	22.4001	39.8429
22.4133	300.276	22.4264	44.2275
22.4395	322.874	22.4526	104.612
22.4658	331.211	22.4789	71.9967
22.492	361.319	22.5052	130.381
22.5183	355.197	22.5314	80.7659
22.5446	341.864	22.5577	49.1504
22.5708	343.012	22.584	75.535
22.5971	301.2	22.6102	112.92
22.6233	381.657	22.6365	107.304
22.6496	375.495	22.6627	257.689
22.6759	362.083	22.689	144.073
22.7021	341.541	22.7153	120.458
22.7284	371.648	22.7415	131.843
22.7546	336.646	22.7678	191.227
22.7809	388.544	22.794	-4.3883
22.8072	426.541	22.8203	185.996
22.8334	361.719	22.8466	245.381
22.8597	384.677	22.8728	166.765
22.8859	400.464	22.8991	105.15
22.9122	476.012	22.9253	102.535
22.9385	424.87	22.9516	115.919
22.9647	374.707	22.9779	165.304
22.991	464.415	23.0041	174.688
23.0173	435.723	23.0304	120.799
23.0435	436.871	23.0566	124.205
23.0698	438.018	23.0829	75.6104
23.096	337.246	23.1092	152.016
23.1223	352.714	23.1354	178.422
23.1486	332.411	23.1617	88.828
23.1748	413.089	23.1879	168.234
23.2011	406.907	23.2142	266.64
23.2273	393.454	23.2405	132.046
23.2536	460.932	23.2667	148.451
23.2798	403.04	23.293	243.857
23.3061	411.497	23.3192	248.263
23.3324	405.335	23.3455	147.669
23.3586	465.523	23.3718	43.075
23.3849	436.991	23.398	166.481
23.4112	520.528	23.4243	127.887
23.4374	402.636	23.4505	193.293
23.4637	447.824	23.4768	97.6984
23.4899	426.861	23.5031	66.1043
23.5162	502.409	23.5293	108.51
23.5425	414.517	23.5556	118.916
23.5687	467.254	23.5818	74.3219
23.595	475.507	23.6081	263.728
23.6212	468.741	23.6344	155.134
23.6475	476.875	23.6606	125.54
23.6738	411.229	23.6869	175.945
23.7	390.163	23.7131	140.351
23.7263	441.877	23.7394	109.623
23.7525	457.32	23.7657	236.19
23.7788	495.254	23.7919	155.757
23.8051	451.298	23.8182	184.323
23.8313	437.262	23.8445	240.89
23.8576	474.896	23.8707	197.403
23.8838	468.15	23.897	261.983
23.9101	513.714	23.9232	284.563
23.9364	439.998	23.9495	265.142
23.9626	485.082	23.9758	306.722
23.9889	426.726	24.002	309.302
24.0151	501.409	24.0283	227.882
24.0414	457.453	24.0545	293.462
24.0677	510.287	24.0808	338.042
24.0939	533.621	24.1071	293.622
24.1202	474.305	24.1333	268.202
24.1465	497.339	24.1596	158.782
24.1727	468.263	24.1858	164.362
24.199	483.787	24.2121	247.942
24.2252	469.631	24.2384	226.522
24.2515	411.755	24.2646	240.102
24.2778	456.238	24.2909	156.681
24.304	486.522	24.3172	183.261
24.3303	442.926	24.3434	251.841
24.3565	378.54	24.3697	222.421
24.3828	436.984	24.3959	185.001
24.4091	526.708	24.4222	214.581
24.4353	423.792	24.4485	118.161
24.4616	461.026	24.4747	148.741
24.4878	417.91	24.501	156.321
24.5141	447.713	24.5272	153.901
24.5404	485.247	24.5535	212.481
24.5666	463.761	24.5798	293.061
24.5929	457.095	24.606	190.641
24.6191	472.499	24.6323	107.22
24.6454	350.613	24.6585	101.8
24.6717	379.617	24.6848	124.38
24.6979	401.751	24.7111	208.96
24.7242	402.435	24.7373	155.54
24.7504	395.949	24.7636	151.12
24.7767	418.202	24.7898	163.7
24.803	433.366	24.8161	249.28
24.8292	412.36	24.8424	230.86
24.8555	486.044	24.8686	230.44
24.8818	428.168	24.8949	198.02
24.908	443.372	24.9211	230.6
24.9343	488.096	24.9474	193.18
24.9605	444.74	24.9737	228.759
24.9868	519.224	24.9999	359.339
25.013	519.908	25.0262	261.919
25.0393	468.721	25.0524	295.178
25.0656	418.515	25.0787	214.634
25.0918	455.449	25.105	188.746
25.1181	448.843	25.1312	203.858
25.1443	406.207	25.1575	201.97
25.1706	457.501	25.1837	163.082
25.1969	400.425	25.21	198.193
25.2231	451.579	25.2363	239.305
25.2494	541.063	25.2625	267.442
25.2757	504.396	25.2888	194.271
25.3019	468.23	25.315	292.1
25.3282	396.714	25.3413	222.93
25.3544	476.928	25.3676	200.759
25.3807	412.362	25.3938	129.588
25.407	515.246	25.4201	234.417
25.4332	406.58	25.4463	195.246
25.4595	414.414	25.4726	244.075
25.4857	393.708	25.4989	132.905
25.512	359.142	25.5251	268.734
25.5383	409.315	25.5514	88.5628
25.5645	346.549	25.5776	201.392
25.5908	375.233	25.6039	154.221
25.617	432.877	25.6302	139.05
25.6433	426.371	25.6564	93.8794
25.6696	477.805	25.6827	151.709
25.6958	356.939	25.709	250.538
25.7221	378.653	25.7352	234.367
25.7483	386.387	25.7615	247.196
25.7746	380.021	25.7877	256.025
25.8009	466.624	25.814	211.854
25.8271	402.598	25.8403	207.684
25.8534	354.072	25.8665	198.513
25.8797	432.526	25.8928	134.342
25.9059	383.44	25.919	329.171
25.9322	384.124	25.9453	189
25.9584	342.928	25.9716	210.829
25.9847	413.812	25.9978	311.658
26.011	351.226	26.0241	239.488
26.0372	379.829	26.0503	224.317
26.0635	387.543	26.0766	152.146
26.0897	388.227	26.1029	173.975
26.116	340.121	26.1291	93.8042
26.1423	340.805	26.1554	151.633
26.1685	369.249	26.1817	190.463
26.1948	383.933	26.2079	218.292
26.221	370.617	26.2342	175.121
26.2473	350.451	26.2604	184.95
26.2736	269.535	26.2867	114.779
26.2998	344.908	26.313	103.608
26.3261	324.982	26.3392	174.437
26.3523	332.516	26.3655	251.305
26.3786	360.8	26.3917	123.585
26.4049	272.954	26.418	183.864
26.4311	341.438	26.4443	238.286
26.4574	314.762	26.4705	179.452
26.4836	342.806	26.4968	164.618
26.5099	262.37	26.523	199.785
26.5362	289.774	26.5493	108.951
26.5624	303.937	26.5755	123.117
26.5887	345.541	26.6018	136.283
26.6149	339.355	26.6281	174.45
26.6412	272.439	26.6543	220.616
26.6675	246.643	26.6806	256.782
26.6937	307.357	26.7069	110.176
26.72	254.601	26.7331	145.463
26.7462	268.525	26.7594	28.7505
26.7725	275.859	26.7856	70.0378
26.7988	276.543	26.8119	239.325
26.825	283.896	26.8382	85.6123
26.8513	218.78	26.8644	91.8996
26.8775	278.594	26.8907	120.187
26.9038	187.998	26.9169	55.4742
26.9301	240.362	26.9432	149.761
26.9563	215.046	26.9695	165.049
26.9826	254.85	26.9957	174.336
27.0088	159.084	27.022	-5.37674
27.0351	210.648	27.0482	199.911
27.0614	230.741	27.0745	213.198
27.0876	231.425	27.1008	206.485
27.1139	225.619	27.127	141.772
27.1402	265.543	27.1533	38.0596
27.1664	201.227	27.1795	88.3469
27.1927	208.321	27.2058	45.6342
27.2189	189.835	27.2321	145.921
27.2452	165.239	27.2583	130.209
27.2715	223.253	27.2846	29.496
27.2977	204.647	27.3108	135.783
27.324	218.17	27.3371	137.071
27.3502	218.854	27.3634	65.0425
27.3765	156.138	27.3896	124.014
27.4028	169.342	27.4159	157.986
27.429	176.316	27.4422	31.9581
27.4553	241	27.4684	31.9301
27.4815	196.674	27.4947	116.902
27.5078	210.118	27.5209	73.8738
27.5341	172.762	27.5472	109.846
27.5603	192.376	27.5735	8.81762
27.5866	199.409	27.5997	139.79
27.6129	193.743	27.626	134.761
27.6391	219.947	27.6522	204.733
27.6654	145.031	27.6785	175.705
27.6916	208.515	27.7048	145.677
27.7179	171.279	27.731	100.649
27.7442	184.523	27.7573	143.621
27.7704	160.167	27.7835	137.593
27.7967	211.251	27.8098	47.5647
27.8229	161.534	27.8361	120.537
27.8492	137.498	27.8623	218.508
27.8755	156.692	27.8886	26.4803
27.9017	163.586	27.9148	70.4522
27.928	103.07	27.9411	82.4241
27.9542	103.754	27.9674	37.396
27.9805	178.118	27.9936	98.3679
28.0068	197.672	28.0199	114.34
28.033	173.236	28.0462	124.312
28.0593	130.73	28.0724	37.2836
28.0855	131.413	28.0987	15.2555
28.1118	181.537	28.1249	104.227
28.1381	201.091	28.1512	168.199
28.1643	151.855	28.1775	176.171
28.1906	177.339	28.2037	91.958
28.2168	128.743	28.23	129.269
28.2431	222.877	28.2562	46.4097
28.2694	136.201	28.2825	150.55
28.2956	142.995	28.3087	78.6906
28.3219	137.569	28.335	34.8311
28.3481	96.0424	28.3613	113.972
28.3744	84.8463	28.3875	42.112
28.4007	145.73	28.4138	117.252
28.4269	80.3041	28.44	67.3929
28.4532	86.898	28.4663	-7.46663
28.4794	87.5819	28.4926	-56.3262
28.5057	118.116	28.5188	-0.1857
28.532	149.15	28.5451	94.9548
28.5582	83.7236	28.5714	12.0952
28.5845	96.2475	28.5976	-15.7643
28.6107	139.001	28.6239	40.3762
28.637	109.535	28.6501	70.5166
28.6633	80.5692	28.6764	44.6571
28.6895	93.0531	28.7027	193.798
28.7158	123.587	28.7289	4.938
28.742	106.301	28.7552	-103.922
28.7683	95.1047	28.7814	-4.78108
28.7946	119.629	28.8077	81.3594
28.8208	38.2726	28.834	36.4999
28.8471	85.3564	28.8602	29.6403
28.8733	145.84	28.8865	-30.2192
28.8996	69.1742	28.9127	43.9212
28.9259	58.2581	28.939	18.0617
28.9521	117.742	28.9653	19.2022
28.9784	82.9059	28.9915	13.3426
29.0047	83.5898	29.0178	21.4831
29.0309	60.9937	29.044	55.6235
29.0572	84.9576	29.0703	-25.236
29.0834	45.1115	29.0966	-42.0955
29.1097	63.0454	29.1228	59.0449
29.136	69.5193	29.1491	-7.81461
29.1622	111.293	29.1754	32.3259
29.1885	94.2471	29.2016	52.4663
29.2147	71.571	29.2279	14.6068
29.241	32.1449	29.2541	62.7472
29.2673	38.4988	29.2804	-90.1123
29.2935	85.2627	29.3067	-17.9718
29.3198	74.3066	29.3329	60.1686
29.346	110.15	29.3592	-4.69091
29.3723	93.1644	29.3854	-11.5504
29.3986	70.5683	29.4117	-17.41
29.4248	77.0422	29.438	-56.2695
29.4511	77.7261	29.4642	-108.165
29.4774	119.5	29.4905	-91.8508
29.5036	67.5339	29.5167	-67.5362
29.5299	68.2178	29.543	26.7783
29.5561	68.9017	29.5693	-37.9072
29.5824	110.396	29.5955	-17.5927
29.6087	47.3894	29.6218	-54.2782
29.6349	111.763	29.648	-36.9637
29.6612	37.4372	29.6743	33.3509
29.6874	26.8811	29.7006	-56.3346
29.7137	44.455	29.7268	5.9799
29.74	39.4889	29.7531	-103.068
29.7662	68.6228	29.7793	-36.2533
29.7925	35.2267	29.8056	14.5617
29.8187	41.5406	29.8319	-50.6233
29.845	105.475	29.8581	-30.8083
29.8713	71.3584	29.8844	6.0067
29.8975	60.6023	29.9107	66.8217
29.9238	143.046	29.9369	63.6367
29.95	39.3301	29.9632	63.4517
29.9763	126.564	29.9894	71.2667
30.0026	29.4979	30.0157	47.0817
30.0288	24.6118	30.0419	28.8967
30.0551	25.2957	30.0682	-7.28834
30.0813	94.1396	30.0945	-4.47335
30.1076	21.1135	30.1207	25.3417
30.1339	66.7574	30.147	-18.8434
30.1601	-4.96872	30.1732	-52.0284
30.1864	62.4352	30.1995	-89.2134
30.2126	80.2491	30.2258	22.6016
30.2389	80.933	30.252	2.41662
30.2652	36.3369	30.2783	-54.7684
30.2914	3.90076	30.3045	9.04661
30.3177	4.58466	30.3308	-104.138
30.3439	27.2686	30.3571	-113.323
30.3702	55.9025	30.3833	-120.508
30.3965	56.5864	30.4096	-60.6934
30.4227	62.9202	30.4359	19.1216
30.449	35.5541	30.4621	-157.063
30.4752	64.288	30.4884	-38.2484
30.5015	36.9219	30.5146	-31.4334
30.5278	88.4558	30.5409	-11.6184
30.554	27.2097	30.5672	-1.80345
30.5803	72.6936	30.5934	-47.9885
30.6065	28.5775	30.6197	-95.1735
30.6328	96.9414	30.6459	-54.3585
30.6591	52.1853	30.6722	-101.543
30.6853	25.1192	30.6985	-28.7285
30.7116	59.1631	30.7247	22.0865
30.7379	59.847	30.751	-28.0985
30.7641	32.6809	30.7772	-15.2835
30.7904	16.8948	30.8035	-88.4685
30.8166	67.5287	30.8298	-13.6535
30.8429	7.38259	30.856	-47.8385
30.8692	85.9065	30.8823	94.9765
30.8954	47.1804	30.9086	-63.2085
30.9217	9.43428	30.9348	-44.3935
30.9479	26.4682	30.9611	-76.5785
30.9742	32.6421	30.9873	-15.7636
31.0005	72.316	31.0136	-161.949
31.0267	39.5199	31.0399	-38.1336
31.053	68.0538	31.0661	-141.319
31.0792	57.5377	31.0924	-60.5036
31.1055	30.5716	31.1186	46.3114
31.1318	47.7855	31.1449	-64.8736
31.158	31.9394	31.1712	-60.0586
31.1843	21.7033	31.1974	-66.2436
31.2105	77.7871	31.2237	-24.4286
31.2368	72.841	31.2499	-60.6136
31.2631	56.7549	31.2762	-85.7986
31.2893	35.3588	31.3025	-31.9836
31.3156	30.5727	31.3287	-90.1686
31.3419	47.7266	31.355	-11.3536
31.3681	48.4105	31.3812	3.46136
31.3944	32.6244	31.4075	-74.7236
31.4206	0.90832	31.4338	30.0913
31.4469	17.7022	31.46	-123.094
31.4732	-8.36389	31.4863	-109.279
31.4994	-2.36999	31.5125	20.5363
31.5257	-6.99609	31.5388	-21.6487
31.5519	-6.3122	31.5651	-27.8337
31.5782	31.9617	31.5913	23.9813
31.6044	0.3656	31.6176	65.7963
31.6307	17.0995	31.6438	-71.3887
31.657	7.06339	31.6701	-122.574
31.6832	7.74729	31.6964	-35.7587
31.7095	8.43118	31.7226	-39.9437
31.7358	-27.7749	31.7489	107.871
31.762	4.46898	31.7752	-121.314
31.7883	-10.7171	31.8014	-90.4987
31.8145	21.8868	31.8277	-39.6837
31.8408	11.8507	31.8539	-81.8687
31.8671	-24.3554	31.8802	9.94625
31.8933	-2.71154	31.9064	-38.2388
31.9196	62.7724	31.9327	-21.4238
31.9458	-6.61375	31.959	54.3912
31.9721	-21.6198	31.9852	7.20623
31.9984	-5.24595	32.0115	-90.9788
32.0246	21.9879	32.0378	-74.1638
32.0509	-9.12816	32.064	-38.3488
32.0771	-44.6343	32.0903	-14.5338
32.1034	-12.9904	32.1165	-91.7188
32.1297	40.8935	32.1428	-89.9038
32.1559	41.5774	32.169	-22.0888
32.1822	20.7413	32.1953	-6.27382
32.2084	21.4252	32.2216	-57.4588
32.2347	-14.7809	32.2478	-57.6438
32.261	22.793	32.2741	-30.8288
32.2872	12.8369	32.3004	32.9862
32.3135	45.6808	32.3266	19.8011
32.3398	-27.5553	32.3529	22.6162
32.366	-32.0014	32.3791	-8.56886
32.3923	-21.0375	32.4054	-166.754
32.4185	-4.78361	32.4317	-75.9389
32.4448	-45.2197	32.4579	-78.1239
32.471	28.2642	32.4842	4.69112
32.4973	7.74808	32.5104	-51.4939
32.5236	29.632	32.5367	-46.6789
32.5498	14.3859	32.563	-35.8639
32.5761	41.7198	32.5892	-76.0489
32.6024	42.4037	32.6155	49.7661
32.6286	27.0376	32.6417	-13.4189
32.6549	22.4115	32.668	-36.6039
32.6811	33.7354	32.6943	0.21107
32.7074	55.9393	32.7205	-13.9739
32.7337	3.42315	32.7468	-105.159
32.7599	-31.9429	32.773	32.6561
32.7862	10.0209	32.7993	-6.52895
32.8124	-4.92516	32.8256	-53.714
32.8387	-4.24126	32.8518	-48.899
32.865	17.3226	32.8781	-19.084
32.8912	23.2765	32.9044	-33.269
32.9175	56.0004	32.9306	-21.0264
32.9437	72.9743	32.9569	-71.8069
32.97	-0.82178	32.9831	-68.5875
32.9963	5.05212	33.0094	5.63202
33.0225	-9.77398	33.0356	-114.149
33.0488	-14.2201	33.0619	48.0709
33.075	1.91381	33.0882	-67.7096
33.1013	-2.57229	33.1144	46.5099
33.1276	3.2816	33.1407	4.72933
33.1538	-16.5945	33.167	-81.0512
33.1801	-10.8006	33.1932	-9.83174
33.2064	0.16329	33.2195	-66.6123
33.2326	32.1672	33.2457	-129.393
33.2589	6.70109	33.272	-28.1733
33.2851	-23.335	33.2983	-63.9539
33.3114	-2.25112	33.3245	65.2656
33.3376	-11.8072	33.3508	48.485
33.3639	-26.3333	33.377	8.7045
33.3902	36.2706	33.4033	33.924
33.4164	-9.75553	33.4296	12.1434
33.4427	32.3684	33.4558	-37.6371
33.4689	-23.5977	33.4821	21.5824
33.4952	44.2962	33.5083	-90.1982
33.5215	39.69	33.5346	-52.9787
33.5477	9.05395	33.5609	-64.7593
33.574	41.0579	33.5871	46.4602
33.6003	15.5917	33.6134	-69.3203
33.6265	-9.37436	33.6397	-4.10087
33.6528	-3.60046	33.6659	-54.8814
33.679	-18.1266	33.6922	3.33805
33.7053	-17.4427	33.7184	-88.4425
33.7316	34.6412	33.7447	-115.223
33.7578	-0.86488	33.7709	-18.0036
33.7841	25.569	33.7972	3.2159
33.8103	-19.7371	33.8235	-13.5646
33.8366	16.5768	33.8497	-44.3452
33.8629	-13.3393	33.876	-38.1257
33.8891	28.3046	33.9023	-15.9062
33.9154	-27.0015	33.9285	83.3132
33.9416	14.1624	33.9548	-42.4673
33.9679	25.1663	33.981	52.7521
33.9942	20.6802	34.0073	13.9716
34.0204	-4.18591	34.0335	-80.8089
34.0467	-38.432	34.0598	59.4105
34.0729	-57.2681	34.0861	77.63
34.0992	-12.2142	34.1123	-134.151
34.1255	-55.9003	34.1386	-31.9311
34.1517	-5.81643	34.1649	67.2884
34.178	4.98747	34.1911	-82.4921
34.2043	73.4014	34.2174	-68.2727
34.2305	-3.76474	34.2436	-35.0532
34.2568	27.5192	34.2699	81.1662
34.283	-17.4269	34.2962	99.3857
34.3093	-11.753	34.3224	55.6052
34.3355	24.4209	34.3487	-28.1754
34.3618	25.1047	34.3749	12.0441
34.3881	30.9386	34.4012	23.2635
34.4143	41.9825	34.4275	38.483
34.4406	-8.33356	34.4537	-98.2975
34.4669	-2.63967	34.48	2.92194
34.4931	54.4742	34.5062	-149.859
34.5194	34.3581	34.5325	48.3609
34.5456	29.6446	34.5588	85.5803
34.5719	-10.4235	34.585	21.7998
34.5982	25.3385	34.6113	-20.9808
34.6244	15.5505	34.6375	73.2387
34.6507	46.8025	34.6638	52.4582
34.6769	6.25441	34.6901	-48.3224
34.7032	1.63638	34.7163	2.8971
34.7295	17.1984	34.7426	21.1166
34.7557	17.6103	34.7689	30.336
34.782	-21.9777	34.7951	43.5555
34.8082	59.7142	34.8214	-42.2251
34.8345	39.3262	34.8476	34.9944
34.8608	29.4582	34.8739	-17.7861
34.887	-20.3299	34.9001	-43.5667
34.9133	-39.4379	34.9264	-39.3472
34.9395	-4.65591	34.9527	-10.1277
34.9658	10.7861	34.9789	-106.908
34.9921	26.408	35.0052	20.3112
35.0183	-28.07	35.0315	-24.4693
35.0446	22.142	35.0577	51.7501
35.0709	-41.7961	35.084	-33.0304
35.0971	-2.1841	35.1102	-48.8109
35.1234	-31.2921	35.1365	32.4085
35.1496	13.6698	35.1628	54.628
35.1759	19.1318	35.189	20.8474
35.2022	29.7038	35.2153	-32.9331
35.2284	30.1157	35.2415	29.2864
35.2547	20.3677	35.2678	91.5058
35.2809	41.1797	35.2941	63.7253
35.3072	16.1416	35.3203	-32.0553
35.3334	-18.2364	35.3466	-54.8358
35.3597	27.0856	35.3728	19.3837
35.386	17.3775	35.3991	-43.3969
35.4122	-41.2505	35.4254	42.8226
35.4385	8.16147	35.4516	-68.9579
35.4648	-40.4266	35.4779	-48.7385
35.491	-35.2046	35.5042	-121.519
35.5173	-0.56262	35.5304	-26.2995
35.5435	40.1694	35.5567	42.9199
35.5698	0.26131	35.5829	-9.86062
35.5961	-14.1167	35.6092	-31.6412
35.6223	-56.9948	35.6354	-74.4217
35.6486	16.4672	35.6617	-86.2022
35.6748	1.90918	35.688	-45.9828
35.7011	27.3712	35.7142	14.2367
35.7274	-12.0569	35.7405	47.4562
35.7536	-40.6849	35.7668	-139.324
35.7799	43.877	35.793	12.8951
35.8061	13.929	35.8193	17.1145
35.8324	19.351	35.8455	21.334
35.8587	45.113	35.8718	62.5535
35.8849	-38.6251	35.898	27.7729
35.9112	15.5769	35.9243	61.9924
35.9374	-28.2011	35.9506	93.2119
35.9637	1.49083	35.9768	220.431
35.99	-41.7472	36.0031	8.65078
36.0162	22.2348	36.0294	32.8702
36.0425	7.67673	36.0556	-32.9103
36.0688	-30.9513	36.0819	-29.7384
36.095	13.4707	36.1081	-19.858
36.1213	-5.87737	36.1344	40.0223
36.1475	24.2946	36.1607	-72.0974
36.1738	-43.6134	36.1869	-122.217
36.2	30.1485	36.2132	81.6632
36.2263	-38.0395	36.2394	-66.4565
36.2526	10.9725	36.2657	-73.5761
36.2788	-3.40556	36.292	-101.696
36.3051	-7.88359	36.3182	1.1845
36.3314	-26.8316	36.3445	-23.9352
36.3576	52.9403	36.3707	-73.0549
36.3839	-16.3677	36.397	-96.1745
36.4101	-6.23572	36.4233	-63.2001
36.4364	-25.1838	36.4495	3.80923
36.4627	-15.1318	36.4758	-45.1815
36.4889	-9.86982	36.502	-11.1722
36.5152	5.21215	36.5283	-62.1629
36.5414	-18.7259	36.5546	-73.1536
36.5677	6.03608	36.5808	-29.1443
36.594	11.378	36.6071	-44.135
36.6202	-17.49	36.6334	-14.1258
36.6465	37.152	36.6596	-46.1165
36.6727	-11.8361	36.6859	-5.10718
36.699	-25.8541	36.7121	-91.0979
36.7253	-1.29211	36.7384	-7.0886
36.7515	48.9199	36.7647	-110.079
36.7778	59.5318	36.7909	-33.07
36.804	19.6238	36.8172	-63.0607
36.8303	-4.51424	36.8434	-14.0515
36.8566	20.4477	36.8697	-79.0422
36.8828	-27.7403	36.896	-72.0329
36.9091	1.59166	36.9222	-50.0236
36.9353	11.8036	36.9485	-1.01429
36.9616	32.0556	36.9747	-1.005
36.9879	-21.3224	37.001	-94.9957
37.0141	-1.63047	37.0273	-67.9864
37.0404	-6.0685	37.0535	-79.9771
37.0667	-57.6865	37.0798	4.03215
37.0929	9.36543	37.106	-24.9586
37.1192	14.6874	37.1323	2.05073
37.1454	0.42937	37.1586	-1.93998
37.1717	-42.0887	37.1848	-85.9307
37.1979	-41.6767	37.2111	-27.9214
37.2242	-3.18473	37.2373	-174.912
37.2505	6.94724	37.2636	-15.9028
37.2767	47.0392	37.2899	11.1065
37.303	22.5012	37.3161	-45.8843
37.3293	22.9131	37.3424	25.125
37.3555	-43.8749	37.3687	-82.8657
37.3818	-19.9129	37.3949	-132.856
37.408	-0.30095	37.4212	-68.8471
37.4343	29.511	37.4474	-59.8378
37.4606	20.043	37.4737	23.1715
37.4868	-23.015	37.4999	96.1808
37.5131	15.9569	37.5262	-81.8099
37.5393	36.1289	37.5525	-25.8007
37.5656	-17.0292	37.5787	49.2086
37.5919	12.3028	37.605	148.218
37.6181	42.3548	37.6313	-29.7728
37.6444	22.9267	37.6575	1.2365
37.6706	-15.3813	37.6838	69.2458
37.6969	18.8407	37.71	179.255
37.7232	24.1627	37.7363	72.2644
37.7494	-4.58537	37.7625	202.274
37.7757	24.9866	37.7888	187.283
37.8019	10.7286	37.8151	4.29223
37.8282	-3.34947	37.8413	-1.69848
37.8545	-26.6875	37.8676	225.311
37.8807	46.4745	37.8939	167.32
37.907	-35.2236	37.9201	131.329
37.9333	17.6584	37.9464	141.339
37.9595	-20.3296	37.9726	150.348
37.9858	18.4823	37.9989	207.357
38.012	-0.4657	38.0252	146.367
38.0383	-4.84373	38.0514	189.376
38.0645	-9.20176	38.0777	286.385
38.0908	-18.2698	38.1039	292.394
38.1171	-8.37783	38.1302	238.404
38.1433	1.59414	38.1565	215.707
38.1696	-21.7439	38.1827	230.249
38.1959	-49.1719	38.209	296.791
38.2221	2.83004	38.2353	315.333
38.2484	8.05201	38.2615	390.875
38.2746	13.294	38.2878	337.417
38.3009	18.5559	38.314	406.959
38.3272	33.6379	38.3403	329.5
38.3534	63.9299	38.3665	396.042
38.3797	-13.7381	38.3928	553.584
38.4059	39.8038	38.4191	476.126
38.4322	-36.2642	38.4453	674.668
38.4585	-26.5723	38.4716	597.21
38.4847	11.7597	38.4978	634.752
38.511	-6.94831	38.5241	765.294
38.5372	17.4137	38.5504	876.836
38.5635	-43.4044	38.5766	753.378
38.5898	-24.5124	38.6029	856.92
38.616	4.21956	38.6292	957.462
38.6423	9.42152	38.6554	906.004
38.6685	9.83349	38.6817	930.546
38.6948	-18.1945	38.7079	876.088
38.7211	-13.0926	38.7342	968.63
38.7473	-26.6906	38.7605	1085.17
38.7736	11.4814	38.7867	1210.71
38.7998	11.8933	38.813	1075.26
38.8261	-20.8047	38.8392	1104.8
38.8524	27.2073	38.8655	1382.34
38.8786	32.4892	38.8918	1313.88
38.9049	-69.6188	38.918	1427.42
38.9312	28.4432	38.9443	1495.97
38.9574	48.4551	38.9705	1570.51
38.9837	-4.2629	38.9968	1662.05
39.0099	5.62907	39.0231	1650.59
39.0362	44.761	39.0493	1620.13
39.0624	-35.577	39.0756	1697.68
39.0887	35.785	39.1018	1893.22
39.115	-11.6031	39.1281	1950.76
39.1412	-1.79109	39.1544	2030.3
39.1675	22.4709	39.1806	2069.84
39.1938	13.2828	39.2069	2001.38
39.22	62.4948	39.2332	2107.93
39.2463	-14.2132	39.2594	2277.47
39.2725	0.26875	39.2857	2154.01
39.2988	5.41071	39.3119	2185.55
39.3251	39.4927	39.3382	2303.09
39.3513	30.1847	39.3644	2416.64
39.3776	-2.79338	39.3907	2571.18
39.4038	2.32859	39.417	2500.72
39.4301	21.7806	39.4432	2693.26
39.4564	61.2325	39.4695	2452.8
39.4826	66.6145	39.4958	2616.35
39.5089	3.97646	39.522	2815.89
39.5351	4.38842	39.5483	2732.43
39.5614	28.6504	39.5745	2902.97
39.5877	43.6124	39.6008	3089.51
39.6139	-22.3357	39.627	2909.06
39.6402	10.7663	39.6533	3051.6
39.6664	59.5783	39.6796	3014.14
39.6927	6.86023	39.7058	3024.68
39.719	45.6722	39.7321	3033.22
39.7452	-1.71584	39.7584	3101.77
39.7715	31.9461	39.7846	3257.31
39.7978	17.9881	39.8109	3086.85
39.824	47.3201	39.8371	3271.39
39.8503	62.462	39.8634	3212.93
39.8765	43.274	39.8897	3449.48
39.9028	43.686	39.9159	3225.02
39.929	29.6079	39.9422	3070.56
39.9553	74.0299	39.9684	2945.1
39.9816	74.4419	39.9947	2949.64
40.0078	-16.2621	40.021	2769.19
40.0341	25.3358	40.0472	2734.73
40.0603	48.8738	40.0735	2562.27
40.0866	67.9417	40.0998	2402.81
40.1129	42.7797	40.126	2344.35
40.1391	8.63768	40.1523	2183.89
40.1654	41.5556	40.1785	2024.44
40.1917	-15.9364	40.2048	1958.98
40.2179	21.0516	40.2311	1843.52
40.2442	39.7195	40.2573	1831.06
40.2704	34.2575	40.2836	1826.6
40.2967	73.0055	40.3098	1678.15
40.323	-23.6066	40.3361	1487.69
40.3492	-24.2186	40.3623	1412.23
40.3755	7.85936	40.3886	1353.77
40.4017	16.7673	40.4149	1407.31
40.428	1.90529	40.4411	1294.86
40.4543	6.02325	40.4674	1239.4
40.4805	88.8812	40.4937	1132.94
40.5068	0.06918	40.5199	1087.48
40.533	57.5371	40.5462	1170.02
40.5593	32.3751	40.5724	998.566
40.5856	-47.9669	40.5987	1057.11
40.6118	-11.779	40.625	959.65
40.6381	30.539	40.6512	906.192
40.6643	-3.60303	40.6775	940.734
40.6906	-32.1751	40.7037	902.276
40.7169	4.6529	40.73	884.818
40.7431	32.9609	40.7563	825.36
40.7694	-1.32117	40.7825	837.902
40.7957	12.3768	40.8088	850.444
40.8219	6.97476	40.835	677.986
40.8482	25.6427	40.8613	832.528
40.8744	-41.0493	40.8876	692.07
40.9007	-9.11135	40.9138	689.611
40.9269	28.6766	40.9401	589.153
40.9532	13.5146	40.9663	561.695
40.9795	-29.6674	40.9926	563.237
41.0057	-39.5195	41.0189	565.779
41.032	-30.8915	41.0451	700.321
41.0583	-26.8536	41.0714	624.863
41.0845	20.1344	41.0977	401.405
41.1108	-14.0076	41.1239	417.947
41.137	4.42033	41.1502	590.489
41.1633	-96.9517	41.1764	418.031
41.1896	-1.59374	41.2027	414.573
41.2158	12.2242	41.2289	478.115
41.2421	-31.1378	41.2552	441.657
41.2683	-22.3898	41.2815	491.199
41.2946	-23.0019	41.3077	298.741
41.3209	-37.6239	41.334	330.283
41.3471	-19.516	41.3603	405.825
41.3734	47.912	41.3865	390.367
41.3996	32.39	41.4128	219.909
41.4259	7.32795	41.439	199.45
41.4522	-17.2341	41.4653	270.992
41.4784	-17.8461	41.4916	307.534
41.5047	-55.7382	41.5178	474.076
41.5309	39.2498	41.5441	189.618
41.5572	-10.1622	41.5703	237.16
41.5835	-34.4243	41.5966	278.702
41.6097	-1.7863	41.6229	115.244
41.636	-21.5183	41.6491	196.786
41.6623	-7.82037	41.6754	144.328
41.6885	-36.8724	41.7016	265.87
41.7148	-46.8044	41.7279	246.412
41.741	-23.9665	41.7542	270.954
41.7673	-29.3085	41.7804	210.496
41.7936	-85.1205	41.8067	144.038
41.8198	-25.8026	41.8329	234.58
41.8461	-2.46462	41.8592	120.122
41.8723	-3.07665	41.8855	163.664
41.8986	-55.7187	41.9117	170.206
41.9248	-32.9807	41.938	64.7475
41.9511	14.6072	41.9642	124.289
41.9774	-29.4748	41.9905	48.8314
42.0036	-1.28683	42.0168	40.3734
42.0299	-21.1789	42.043	87.9153
42.0562	-36.0409	42.0693	37.4573
42.0824	21.4271	42.0956	87.9992
42.1087	-37.265	42.1218	48.5412
42.1349	-14.027	42.1481	37.0831
42.1612	-14.639	42.1743	34.6251
42.1875	27.4803	42.2006	49.167
42.2137	-71.037	42.2268	80.709
42.24	2.6058	42.2531	28.2509
42.2662	-9.71144	42.2794	-26.2071
42.2925	-36.3787	42.3056	86.3348
42.3188	14.8941	42.3319	56.8768
42.345	27.4669	42.3582	52.4187
42.3713	-14.8904	42.3844	-36.0393
42.3975	-36.8476	42.4107	19.5026
42.4238	-10.0849	42.4369	110.045
42.4501	27.5579	42.4632	156.587
42.4763	19.9507	42.4895	-11.8715
42.5026	2.28342	42.5157	16.6704
42.5288	61.4462	42.542	71.2124
42.5551	48.449	42.5682	44.7543
42.5814	66.9717	42.5945	-16.7038
42.6076	59.1645	42.6208	-78.1618
42.6339	67.2472	42.647	-30.6199
42.6602	48.86	42.6733	-115.078
42.6864	56.9028	42.6995	-12.536
42.7127	-27.8545	42.7258	-74.823
42.7389	-25.3817	42.7521	-70.1101
42.7652	-42.809	42.7783	-10.3971
42.7914	41.5438	42.8046	-46.6842
42.8177	-12.7734	42.8308	29.0288
42.844	0.03934	42.8571	-48.2583
42.8702	13.0321	42.8834	0.45464
42.8965	10.5149	42.9096	-13.8324
42.9228	-17.7524	42.9359	-136.119
42.949	-4.87961	42.9622	-23.4065
42.9753	16.8291	42.9884	27.3064
43.0015	-6.82166	43.0147	37.0194
43.0278	10.9876	43.0409	-125.268
43.0541	-32.7032	43.0672	-60.5548
43.0803	15.586	43.0934	-136.842
43.1066	-33.1148	43.1197	-56.1289
43.1328	20.1844	43.146	-117.416
43.1591	1.84359	43.1722	10.297
43.1854	-0.9672	43.1985	-14.9901
43.2116	32.292	43.2248	22.7229
43.2379	24.1912	43.251	-68.5642
43.2641	11.0404	43.2773	-46.8512
43.2904	28.7896	43.3035	-5.13828
43.3167	0.36884	43.3298	-69.4253
43.3429	49.018	43.3561	-27.7124
43.3692	-10.1227	43.3823	29.0006
43.3954	37.9865	43.4086	-12.2865
43.4217	9.56567	43.4348	-21.5736
43.448	84.6649	43.4611	-8.86062
43.4742	14.1641	43.4874	-68.1477
43.5005	-33.1367	43.5136	-75.4347
43.5267	-35.6875	43.5399	-8.72179
43.553	67.4117	43.5661	33.9911
43.5793	33.5209	43.5924	-52.2959
43.6055	10.5701	43.6187	6.41703
43.6318	2.90933	43.6449	-31.87
43.6581	20.1785	43.6712	-52.9877
43.6843	-45.8422	43.6974	-146.535
43.7106	9.80695	43.7237	-43.0816
43.7368	17.0762	43.75	-91.8519
43.7631	24.3654	43.7762	-106.184
43.7893	21.6746	43.8025	-132.516
43.8156	23.9738	43.8287	-10.848
43.8419	16.353	43.855	-42.18
43.8681	8.8122	43.8813	-55.512
43.8944	-17.9286	43.9075	-80.844
43.9207	78.8006	43.9338	16.824
43.9469	45.4698	43.9601	-91.508
43.9732	13.119	43.9863	-38.84
43.9994	45.0582	44.0126	38.828
44.0257	-6.43255	44.0388	-119.504
44.052	20.0167	44.0651	-102.836
44.0782	17.4459	44.0913	-124.168
44.1045	-9.05493	44.1176	24.4999
44.1307	-6.75572	44.1439	-10.8321
44.157	34.1035	44.1701	-8.16411
44.1833	-2.1573	44.1964	-188.496
44.2095	8.64443	44.2227	-85.8281
44.2358	23.6883	44.2489	57.8399
44.262	29.1521	44.2752	-163.492
44.2883	0.966	44.3014	-206.824
44.3146	-7.86014	44.3277	-130.156
44.3408	-48.7363	44.354	-125.488
44.3671	-15.9924	44.3802	-72.8202
44.3933	17.7314	44.4065	-59.1522
44.4196	-5.40471	44.4327	-82.4842
44.4459	-0.08086	44.459	-12.8162
44.4721	10.013	44.4853	-96.1482
44.4984	-3.56314	44.5115	-94.4802
44.5247	30.4407	44.5378	-78.8123
44.5509	-20.9754	44.564	-34.1443
44.5772	26.8384	44.5903	-45.4763
44.6034	3.60229	44.6166	-70.8083
44.6297	-5.18386	44.6428	-117.14
44.6559	33.51	44.6691	-34.4723
44.6822	24.4839	44.6953	-215.804
44.7085	34.7377	44.7216	-71.8983
44.7347	30.5216	44.7479	-92.1916
44.761	2.57543	44.7741	14.5152
44.7873	12.6293	44.8004	-80.778
44.8135	3.80314	44.8267	-31.0712
44.8398	-41.583	44.8529	-72.3645
44.866	0.34086	44.8792	-45.6577
44.8923	-22.1953	44.9054	-80.9509
44.9186	6.25857	44.9317	52.7559
44.9448	-7.13757	44.9579	-84.5374
44.9711	36.0463	44.9842	26.1694
44.9973	-42.3899	45.0105	-45.1238
45.0236	-19.126	45.0367	-19.417
45.0499	33.0779	45.063	88.2897
45.0761	19.3817	45.0892	110.997
45.1024	-8.08443	45.1155	41.7033
45.1286	-43.7906	45.1418	131.41
45.1549	-6.85672	45.168	5.11684
45.1812	-1.61286	45.1943	64.8236
45.2074	51.251	45.2206	51.5304
45.2337	23.0649	45.2468	62.2372
45.26	14.2387	45.2731	91.9439
45.2862	-8.39743	45.2993	-70.3493
45.3125	-16.9436	45.3256	74.3575
45.3387	-2.55972	45.3519	168.064
45.365	30.8841	45.3781	-24.229
45.3912	17.308	45.4044	32.4778
45.4175	8.56186	45.4306	67.1846
45.4438	23.2457	45.4569	146.891
45.47	-57.8604	45.4832	-23.4019
45.4963	29.2034	45.5094	210.305
45.5226	1.73728	45.5357	138.012
45.5488	-2.25886	45.5619	197.718
45.5751	-6.235	45.5882	161.425
45.6013	-1.03115	45.6145	108.132
45.6276	8.82271	45.6407	154.839
45.6538	-22.5534	45.667	217.546
45.6801	5.42043	45.6932	206.252
45.7064	-21.3257	45.7195	198.959
45.7326	6.64814	45.7458	261.666
45.7589	11.892	45.772	177.373
45.7852	17.1559	45.7983	231.079
45.8114	27.1297	45.8246	156.786
45.8377	56.3036	45.8508	175.493
45.8639	-13.1326	45.8771	251.2
45.8902	28.9713	45.9033	244.907
45.9165	-11.9049	45.9296	199.613
45.9427	44.389	45.9558	355.32
45.969	40.2529	45.9821	252.529
45.9952	3.58671	46.0084	380.852
46.0215	-70.7694	46.0346	270.174
46.0478	9.40443	46.0609	172.497
46.074	-39.3717	46.0872	318.819
46.1003	6.04214	46.1134	266.142
46.1265	6.656	46.1397	380.464
46.1528	-6.38015	46.1659	424.787
46.1791	-5.76629	46.1922	364.109
46.2053	13.0876	46.2185	514.432
46.2316	9.11142	46.2447	396.754
46.2578	37.5653	46.271	462.077
46.2841	-3.31086	46.2972	477.399
46.3104	77.033	46.3235	434.721
46.3366	-20.0032	46.3498	515.044
46.3629	-62.7893	46.376	374.366
46.3892	8.22457	46.4023	580.689
46.4154	-9.24158	46.4285	463.011
46.4417	-56.6977	46.4548	531.334
46.4679	-17.1036	46.4811	491.656
46.4942	-34.3401	46.5073	391.979
46.5204	-25.2166	46.5336	430.301
46.5467	-2.60309	46.5598	381.624
46.573	2.27041	46.5861	326.946
46.5992	-75.4861	46.6124	403.269
46.6255	-32.5226	46.6386	258.591
46.6518	-1.14908	46.6649	276.913
46.678	21.9644	46.6912	242.236
46.7043	13.1679	46.7174	301.558
46.7305	-13.4686	46.7437	285.881
46.7568	18.4649	46.7699	218.203
46.7831	-30.3416	46.7962	135.526
46.8093	42.3419	46.8225	160.848
46.8356	-25.2446	46.8487	121.311
46.8618	6.26894	46.875	133.175
46.8881	-11.2876	46.9012	156.038
46.9144	-32.8741	46.9275	123.901
46.9406	-10.5606	46.9537	71.7644
46.9669	-5.74705	46.98	107.628
46.9931	-9.83355	47.0063	133.491
47.0194	-31.42	47.0325	153.354
47.0457	-17.9465	47.0588	6.21734
47.0719	-35.023	47.0851	50.0806
47.0982	-51.7795	47.1113	-8.05619
47.1245	-25.616	47.1376	-30.1929
47.1507	23.9175	47.1638	89.6703
47.177	-33.569	47.1901	36.5335
47.2032	-67.1255	47.2164	64.3967
47.2295	-10.992	47.2426	-54.74
47.2557	-23.7985	47.2689	-48.8768
47.282	-1.38503	47.2951	-84.0135
47.3083	39.9285	47.3214	8.84969
47.3345	-27.058	47.3477	-24.2871
47.3608	-35.3345	47.3739	-22.4238
47.3871	-17.611	47.4002	64.4394
47.4133	-30.2975	47.4264	-68.6974
47.4396	-25.604	47.4527	61.1659
47.4658	51.4295	47.479	-34.9709
47.4921	14.993	47.5052	-44.1077
47.5183	38.2065	47.5315	-65.2444
47.5446	24.8	47.5577	1.6188
47.5709	-70.3165	47.584	-12.518
47.5971	-19.073	47.6103	-13.6547
47.6234	-35.9895	47.6365	-177.792
47.6497	-39.896	47.6628	-101.928
47.6759	-4.81249	47.6891	29.935
47.7022	-26.299	47.7153	38.7982
47.7284	-12.8855	47.7416	-67.3386
47.7547	-25.572	47.7678	-12.4753
47.781	5.52152	47.7941	-31.6121
47.8072	-46.195	47.8203	-54.7489
47.8335	-11.4315	47.8466	-75.8856
47.8597	11.082	47.8729	98.9776
47.886	-6.31447	47.8991	-32.1592
47.9123	-5.95097	47.9254	67.7041
47.9385	-27.3375	47.9517	47.5673
47.9648	-13.984	47.9779	42.4305
47.991	-9.25046	48.0042	84.2938
48.0173	49.743	48.0304	97.157
48.0436	-12.8935	48.0567	119.412
48.0698	-16.88	48.083	27.3973
48.0961	-71.2464	48.1092	-19.617
48.1223	28.2471	48.1355	47.3686
48.1486	1.73055	48.1617	-56.6458
48.1749	6.52405	48.188	16.3399
48.2011	-15.0625	48.2143	-63.6745
48.2274	-27.6289	48.2405	74.3112
48.2537	-60.8654	48.2668	-71.7032
48.2799	-5.25194	48.293	7.28246
48.3062	-13.6084	48.3193	5.2681
48.3324	-63.8849	48.3456	-32.7463
48.3587	-63.5214	48.3718	-85.7606
48.385	-8.16793	48.3981	6.22503
48.4112	41.3656	48.4243	52.2107
48.4375	-16.1209	48.4506	-40.8037
48.4637	-2.70742	48.4769	-59.818
48.49	-61.7039	48.5031	21.1676
48.5163	61.2996	48.5294	60.1532
48.5425	-44.4169	48.5556	58.1389
48.5688	-9.97341	48.5819	10.1245
48.595	-18.2499	48.6082	3.11018
48.6213	-39.1364	48.6344	-15.9042
48.6476	-8.88291	48.6607	-14.9185
48.6738	-55.0494	48.687	-44.9329
48.7001	-38.0459	48.7132	48.0528
48.7263	-33.4724	48.7395	-55.9616
48.7526	-37.3189	48.7657	39.024
48.7789	19.3346	48.792	49.0097
48.8051	-2.35189	48.8182	-9.00467
48.8314	11.1816	48.8445	-8.01903
48.8576	-56.6149	48.8708	-32.0334
48.8839	-5.61139	48.897	20.9523
48.9102	-55.8879	48.9233	53.9379
48.9364	62.4656	48.9496	-65.0764
48.9627	-55.1609	48.9758	51.9092
48.989	8.95262	49.0021	-56.1052
49.0152	18.1561	49.0283	6.88048
49.0415	5.28963	49.0546	44.8661
49.0677	-41.3169	49.0809	17.8518
49.094	-73.5934	49.1071	-16.1626
49.1202	-32.2299	49.1334	-10.1769
49.1465	28.8936	49.1596	21.8087
49.1728	11.4971	49.1859	-25.2057
49.199	-26.9294	49.2122	4.24548
49.2253	-22.3359	49.2384	-19.3034
49.2516	-26.2023	49.2647	18.1477
49.2778	-17.3589	49.2909	-49.4011
49.3041	13.3147	49.3172	-75.161
49.3303	22.5181	49.3435	62.1789
49.3566	-16.2683	49.3697	-47.4812
49.3828	-7.34484	49.396	-13.1412
49.4091	-44.8713	49.4222	-22.8013
49.4354	15.1322	49.4485	3.53866
49.4616	-52.3443	49.4748	68.8786
49.4879	38.1092	49.501	-43.7814
49.5142	-5.52733	49.5273	-45.4415
49.5404	-5.16383	49.5536	-27.1016
49.5667	-42.6903	49.5798	-19.7616
49.5929	-17.2468	49.6061	-87.4217
49.6192	-29.5133	49.6323	34.9183
49.6455	-20.7498	49.6586	18.2582
49.6717	-24.5963	49.6848	-53.4019
49.698	23.1772	49.7111	-23.0619
49.7242	-52.7793	49.7374	17.278
49.7505	-31.8658	49.7636	-0.38204
49.7768	11.0977	49.7899	-55.0421
49.803	-18.5688	49.8162	7.29785
49.8293	-5.4553	49.8424	-55.3622
49.8556	-26.2418	49.8687	116.978
49.8818	-21.6883	49.8949	-56.6823
49.9081	-0.07479	49.9212	-55.3424
49.9343	-20.9613	49.9475	2.99755
49.9606	-3.63779	49.9737	25.3375
49.9868	-16.0243	50	-25.3226
50.0131	18.7392	50.0262	90.0174
50.0394	-6.81728	50.0525	-27.6427
50.0656	15.0962	50.0788	-10.3027
50.0919	15.4597	50.105	75.0372
50.1181	11.4732	50.1313	11.3771
50.1444	-26.4133	50.1575	81.7171
50.1707	-21.8798	50.1838	-37.943
50.1969	-21.5163	50.2101	-43.603
50.2232	-8.52277	50.2363	-19.2631
50.2495	-61.5893	50.2626	42.0769
50.2757	31.1742	50.2888	-51.5832
50.302	-11.6623	50.3151	60.6141
50.3282	-68.4188	50.3414	32.8115
50.3545	6.10474	50.3676	18.0088
50.3808	2.17825	50.3939	24.2061
50.407	-26.9282	50.4201	-73.5966
50.4333	-14.0548	50.4464	-48.3992
50.4595	-46.6512	50.4727	13.7981
50.4858	-0.63774	50.4989	-101.005
50.5121	-25.4742	50.5252	26.1928
50.5383	-25.1107	50.5515	2.39009
50.5646	-32.9872	50.5777	26.5874
50.5908	-16.0637	50.604	-17.2153
50.6171	-19.8702	50.6302	-5.01792
50.6434	-2.70673	50.6565	-69.8206
50.6696	-55.7732	50.6827	23.3767
50.6959	-35.2597	50.709	47.5741
50.7221	-26.6962	50.7353	-14.2286
50.7484	-9.69272	50.7615	44.9687
50.7747	-25.9692	50.7878	80.1661
50.8009	16.5943	50.8141	-67.6366
50.8272	-25.2422	50.8403	-1.43928
50.8535	-16.5987	50.8666	-1.24195
50.8797	-36.7852	50.8928	-82.0446
50.906	-32.3517	50.9191	10.1527
50.9322	-23.7882	50.9454	-50.65
50.9585	23.1053	50.9716	-12.4526
50.9847	-18.9312	50.9979	91.7447
51.011	15.1923	51.0241	-58.058
51.0373	41.7158	51.0504	14.1394
51.0635	-50.3207	51.0767	-53.6633
51.0898	-21.6072	51.1029	-58.466
51.1161	-8.79369	51.1292	-153.269
51.1423	-4.24019	51.1554	60.9287
51.1686	-3.87668	51.1817	-126.874
51.1948	-16.0232	51.208	-19.6767
51.2211	-40.1397	51.2342	-65.4793
51.2473	18.4638	51.2605	-27.282
51.2736	-6.61267	51.2867	-42.0847
51.2999	-35.0192	51.313	28.1127
51.3261	-30.6057	51.3393	-27.69
51.3524	-13.8422	51.3655	1.50732
51.3787	15.9913	51.3918	-66.2953
51.4049	7.83484	51.4181	72.902
51.4312	-0.24166	51.4443	-18.9007
51.4574	-16.5182	51.4706	17.2966
51.4837	-28.4247	51.4968	-39.506
51.51	-48.1112	51.5231	-40.3087
51.5362	13.9024	51.5493	-34.1114
51.5625	14.2659	51.5756	17.086
51.5887	-14.7006	51.6019	28.2833
51.615	10.7429	51.6281	51.4806
51.6413	-34.3236	51.6544	85.6779
51.6675	-21.8101	51.6806	20.8753
51.6938	-45.5666	51.7069	-61.9274
51.7201	7.96687	51.7332	49.2699
51.7463	25.3704	51.7594	-82.5327
51.7726	-12.1561	51.7857	-33.3354
51.7988	-28.1126	51.812	39.8619
51.8251	26.4609	51.8382	-16.9407
51.8513	26.8244	51.8645	15.2566
51.8776	1.74788	51.8907	-53.5461
51.9039	-14.4486	51.917	-20.3487
51.9301	-54.0851	51.9433	-62.1514
51.9564	-1.33161	51.9695	-24.9541
51.9826	-5.11811	51.9958	35.2432
52.0089	-21.1546	52.022	39.4406
52.0352	29.3689	52.0483	56.6379
52.0614	16.9224	52.0746	31.8352
52.0877	-11.9041	52.1008	32.0326
52.114	-51.5406	52.1271	45.5846
52.1402	-51.1771	52.1533	11.1367
52.1665	1.5764	52.1796	12.6888
52.1927	-18.6101	52.2059	49.2409
52.219	66.9534	52.2321	-90.2071
52.2453	-17.8831	52.2584	25.345
52.2715	19.8304	52.2846	-31.1029
52.2978	-8.99608	52.3109	-41.5508
52.324	-12.7226	52.3372	-26.9988
52.3503	-4.15908	52.3634	-73.3957
52.3766	8.65442	52.3897	-16.7927
52.4028	17.4179	52.416	-111.19
52.4291	-3.06857	52.4422	18.4133
52.4553	-10.9051	52.4685	-4.98364
52.4816	-34.6616	52.4947	49.6194
52.5079	-1.97806	52.521	-3.77759
52.5341	23.4654	52.5472	37.8254
52.5604	-21.6011	52.5735	18.4285
52.5866	-21.2376	52.5998	40.0315
52.6129	-20.8741	52.626	2.6345
52.6392	-28.5105	52.6523	-10.7625
52.6654	8.48295	52.6786	-61.1595
52.6917	17.2065	52.7048	-17.5564
52.718	5.05995	52.7311	-31.9534
52.7442	-27.0565	52.7573	40.6496
52.7705	14.107	52.7836	68.2526
52.7967	-2.08954	52.8099	0.85565
52.823	-1.72604	52.8361	5.45868
52.8492	-25.6025	52.8624	57.0617
52.8755	-17.239	52.8886	41.6647
52.9018	-48.3955	52.9149	58.2677
52.928	37.438	52.9412	-8.12923
52.9543	16.6515	52.9674	74.4738
52.9806	17.015	52.9937	14.0768
53.0068	-23.4215	53.0199	-37.3202
53.0331	-6.97802	53.0462	4.28286
53.0593	-53.8945	53.0725	64.8859
53.0856	-10.301	53.0987	69.4889
53.1119	2.27249	53.125	37.0919
53.1381	6.74599	53.1512	119.695
53.1644	-33.0905	53.1775	2.29797
53.1906	3.363	53.2038	-11.099
53.2169	-20.5135	53.23	-48.496
53.2432	0	53.2563	64.107
53.2694	12.6503	53.2826	18.7101
53.2957	-3.42932	53.3088	-31.6869
53.3219	30.011	53.3351	-6.08389
53.3482	21.9314	53.3613	-45.4809
53.3745	-14.5583	53.3876	-16.8778
53.4007	-18.228	53.4138	11.7252
53.427	-9.90763	53.4401	56.3282
53.4532	19.0427	53.4664	-80.0688
53.4795	-1.18695	53.4926	-70.4658
53.5058	-0.86661	53.5189	-23.8627
53.532	-12.6363	53.5451	27.7403
53.5583	-20.2759	53.5714	-97.6567
53.5846	0.09441	53.5977	121.946
53.6108	37.7647	53.6239	76.5494
53.6371	-11.3549	53.6502	-11.8476
53.6633	-7.02458	53.6765	93.7554
53.6896	30.2858	53.7027	-17.6416
53.7159	-18.3539	53.729	-7.03855
53.7421	10.1764	53.7552	1.56447
53.7684	-17.7132	53.7815	-8.83251
53.7946	-70.8729	53.8078	101.771
53.8209	-28.8625	53.834	27.3735
53.8471	32.2078	53.8603	-35.0234
53.8734	-12.4619	53.8865	38.5796
53.8997	-4.14153	53.9128	-29.8174
53.9259	37.3788	53.9391	-72.2144
53.9522	8.64915	53.9653	-61.6114
53.9785	-3.18051	53.9916	54.9917
54.0047	38.3398	54.0178	3.59469
54.031	-10.5398	54.0441	-38.8023
54.0572	-37.5895	54.0704	61.8007
54.0835	2.13085	54.0966	86.4038
54.1098	-13.5488	54.1229	-24.9932
54.136	2.77153	54.1491	47.6098
54.1623	-20.7881	54.1754	-60.7872
54.1885	-16.5378	54.2017	44.8158
54.2148	-4.30746	54.2279	74.4189
54.2411	-3.98712	54.2542	-40.9781
54.2673	-27.3068	54.2805	5.62492
54.2936	21.0136	54.3067	29.2279
54.3198	-18.8661	54.333	37.831
54.3461	1.30424	54.3592	-4.56601
54.3724	5.65458	54.3855	108.037
54.3986	-17.9051	54.4117	90.64
54.4249	35.0652	54.438	15.2431
54.4511	6.61559	54.4643	106.846
54.4774	15.0559	54.4905	32.4491
54.5037	-8.74373	54.5168	112.052
54.5299	11.6266	54.5431	68.6552
54.5562	-0.14305	54.5693	4.25817
54.5825	20.4273	54.5956	1.86119
54.6087	4.50763	54.6218	-32.5358
54.635	33.458	54.6481	42.0672
54.6612	-6.82169	54.6744	19.6703
54.6875	21.7086	54.7006	25.2733
54.7137	5.78898	54.7269	5.8763
54.74	14.1893	54.7531	63.4793
54.7663	26.7797	54.7794	10.0823
54.7925	27.1	54.8057	91.6854
54.8188	-24.4497	54.8319	-47.7116
54.8451	-12.4593	54.8582	83.8914
54.8713	19.861	54.8844	14.4944
54.8976	8.03136	54.9107	28.0975
54.9238	36.9817	54.937	20.7005
54.9501	-7.24797	54.9632	21.3035
54.9764	13.0224	54.9895	38.9065
55.0026	-33.6973	55.0157	-99.4904
55.0289	-40.937	55.042	35.1126
55.0551	-21.5666	55.0683	-7.2844
55.0814	10.2737	55.0945	-24.6814
55.1077	-47.4559	55.1208	3.92164
55.1339	-5.00559	55.1471	-7.47533
55.1602	7.22475	55.1733	-16.8723
55.1864	23.7051	55.1996	28.7307
55.2127	32.2254	55.2258	-31.6663
55.239	-11.5642	55.2521	-9.06324
55.2652	-34.2839	55.2784	59.5398
55.2915	-10.9236	55.3046	69.1428
55.3177	-2.76322	55.3309	40.7458
55.344	-14.1729	55.3571	25.3488
55.3703	1.82746	55.3834	109.952
55.3965	-5.7322	55.4096	-13.4451
55.4228	-20.9319	55.4359	-22.8421
55.449	-16.7615	55.4622	-74.2391
55.4753	31.3188	55.4884	-59.636
55.5016	48.1992	55.5147	28.967
55.5278	-8.04051	55.541	93.57
55.5541	0.11983	55.5672	49.173
55.5804	-49.0898	55.5935	-32.224
55.6066	8.68051	55.6197	74.3791
55.6329	12.9909	55.646	53.9821
55.6591	-33.2488	55.6723	-57.4149
55.6854	-17.7285	55.6985	-4.81186
55.7116	5.99186	55.7248	25.7912
55.7379	-24.7278	55.751	18.3942
55.7642	-31.9675	55.7773	-25.0028
55.7904	31.0729	55.8036	-7.39977
55.8167	11.2432	55.8298	47.2032
55.843	19.5636	55.8561	8.80628
55.8692	-26.9161	55.8823	32.4093
55.8955	40.5542	55.9086	63.0123
55.9217	-18.6754	55.9349	52.6153
55.948	-10.6751	55.9611	-12.7816
55.9743	-14.2048	55.9874	13.8214
56.0005	-6.16441	56.0136	28.4244
56.0268	17.7959	56.0399	-1.97257
56.053	-24.6737	56.0662	21.6305
56.0793	26.4766	56.0924	-8.77534
56.1056	6.84695	56.1187	-8.21463
56.1318	19.0773	56.145	-0.65392
56.1581	-15.7924	56.1712	-62.0932
56.1843	-15.472	56.1975	66.4675
56.2106	12.0783	56.2237	-22.9718
56.2369	8.44864	56.25	-8.41107
56.2631	0.92898	56.2762	-50.8504
56.2894	-18.0007	56.3025	7.71035
56.3156	-51.0703	56.3288	30.2711
56.3419	-2	56.355	55.8318
56.3682	-35.7897	56.3813	58.3925
56.3944	10.3707	56.4076	99.9532
56.4207	-20.189	56.4338	10.5139
56.447	-4.58864	56.4601	76.0746
56.4732	19.2517	56.4863	12.6353
56.4995	-3.94797	56.5126	0.19604
56.5257	-22.6776	56.5389	105.757
56.552	-10.9873	56.5651	8.31746
56.5782	20.533	56.5914	4.87817
56.6045	-21.7166	56.6176	94.4389
56.6308	-10.0263	56.6439	45.9996
56.657	9.64407	56.6702	93.5603
56.6833	6.05441	56.6964	153.121
56.7096	-12.8752	56.7227	69.6817
56.7358	-4.91492	56.7489	52.2424
56.7621	-8.42458	56.7752	49.8031
56.7883	15.1758	56.8015	78.3639
56.8146	-15.3839	56.8277	36.9246
56.8409	4.08644	56.854	71.4853
56.8671	12.2068	56.8802	-47.954
56.8934	12.5271	56.9065	93.6067
56.9196	16.7775	56.9328	9.16741
56.9459	-36.1022	56.959	91.7281
56.9722	-9.67186	56.9853	-29.7112
56.9984	-1.71153	57.0115	19.8495
57.0247	2.45881	57.0378	76.4103
57.0509	6.64915	57.0641	-0.02904
57.0772	-12.1805	57.0903	-27.4683
57.1035	7.28983	57.1166	91.0924
57.1297	-0.10983	57.1429	65.6531
57.156	0.21051	57.1691	19.2138
57.1822	19.9809	57.1954	12.7745
57.2085	-14.3488	57.2216	10.3352
57.2348	20.6215	57.2479	50.8959
57.261	9.21186	57.2741	-11.5434
57.2873	-49.9878	57.3004	-59.9826
57.3135	9.85254	57.3267	86.5781
57.3398	-27.6271	57.3529	96.1388
57.3661	6.62322	57.3792	74.6995
57.3923	6.94356	57.4055	108.26
57.4186	18.9339	57.4317	37.8209
57.4449	3.73424	57.458	-31.6184
57.4711	4.05458	57.4842	55.9423
57.4974	12.0949	57.5105	-29.4969
[truncated: 1,427 more rows]
